# Supplementary material for: catena-Poly[[aqua­(pyrazino[2,3-f][1,10]phenanthroline-κ2 N 8,N 9)cobalt(II)]-μ-pyrazine-2,3-dicarboxyl­ato-κ3 N 1 O 2:O 3]
Source: Acta Crystallogr Sect E Struct Rep Online. 2008 Aug 30;64(Pt 9):m1215–6. doi: 10.1107/S1600536808027177 (PMC2960716; doi:10.1107/S1600536808027177)
Supplement: Supplementary file 1 [file e-64-m1215-sup1.cif]

##############################################################################
###                                                                        ###
###        Electronic paper (Acta Crystallographica Section E)             ###
###                                                                        ###
##############################################################################
#                                                                            #
# This CIF contains the data in a paper accepted for publication in Acta     #
# Crystallographica Section E. It conforms to the requirements of Notes      #
# for Authors for Section E, and has been peer reviewed under the auspices   #
# of the IUCr Commission on Journals.                                        #
#                                                                            #
# Full details of the Crystallographic Information File format               #
# are given in the paper "The Crystallographic Information File (CIF):       #
# a New Standard Archive File for Crystallography" by S. R. Hall, F. H.      #
# Allen and I. D. Brown [Acta Cryst. (1991), A47, 655-685].                  #
#                                                                            #
# The current version of the core CIF dictionary is obtainable from          #
# ftp://ftp.iucr.org/pub/cif_core.dic. The current version number is 2.4.    #
#                                                                            #
# Software is freely available for graphical display of the structure(s) in  #
# this CIF.  For information consult the CIF home page http://www.iucr.org/  #
# cif/home.html                                                              #
#                                                                            #
# This file may be used for bona fide research purposes within the           #
# scientific community so long as proper attribution is given to the journal # 
# article from which it was obtained.                                        #
#                                                                            #
##############################################################################
                                             
data_global
_audit_creation_method     'SHELXL97'
_journal_date_recd_electronic     2008-08-05
_journal_date_accepted     2008-08-23
_journal_name_full     'Acta Crystallographica, Section E'
_journal_year     2008
_journal_volume     64
_journal_issue      9
_journal_page_first     m1215
_journal_page_last     m1216
_journal_paper_category     QM
_journal_coeditor_code     HB2775
_publ_contact_author_name     'Guang-Bo Che'
_publ_contact_author_address
;
Department of Chemistry, Jilin Normal University,
Siping 136000, People's Republic of China
;
_publ_contact_author_email     guangbochejl@yahoo.com
_publ_contact_author_fax     ?
_publ_contact_author_phone     ?
_publ_section_title
;\
<i>catena</i>-Poly[[aqua(pyrazino[2,3-<i>f</i>][1,10]phenanthroline-\
\k^2^<i>N</i>^8^,<i>N</i>^9^)cobalt(II)]-\m-pyrazine-2,3-dicarboxylato-\
\k^3^<i>N</i>^1^<i>O</i>^2^:<i>O</i>^3^]
;
loop_
    _publ_author_name
    _publ_author_address
    'Zhan-Lin Xu'
;
Department of Chemistry, Jilin Normal University,
Siping 136000, People's Republic of China
;
    'Xiu-Ying Li'
;
Department of Chemistry, Jilin Normal University,
Siping 136000, People's Republic of China
;
    'Guang-Bo Che'
;
Department of Chemistry, Jilin Normal University,
Siping 136000, People's Republic of China
;
    'Lu Lu'
;
Department of Chemistry, Jilin Normal University,
Siping 136000, People's Republic of China
;
    'Chun-Hui Xu'
;
Department of Chemistry, Jilin Normal University,
Siping 136000, People's Republic of China
;
data_I
_audit_creation_method     SHELXL-97
_chemical_name_systematic
;
catena-Poly[[aqua(pyrazino[2,3-<i>f</i>][1,10]phenanthroline-\k^2^N^8^,N^9^)
cobalt(II)]-\m-pyrazine-2,3-dicarboxylato-\k^3^N^1^O^2^:O^3^]
;
_chemical_name_common     ?
_chemical_formula_moiety     'C20 H12 Co N6 O5'
_chemical_formula_sum     'C20 H12 Co N6 O5'
_chemical_formula_iupac     '[Co (C6 H2 N2 O4) (C14 H8 N4) (H2 O)]'
_chemical_formula_weight     475.29
_chemical_melting_point     ?
_symmetry_cell_setting     Triclinic
_symmetry_space_group_name_H-M     'P -1'
_symmetry_space_group_name_Hall     '-P 1'
loop_
    _symmetry_equiv_pos_as_xyz
    'x, y, z'
    '-x, -y, -z'
_cell_length_a     6.8430(14)
_cell_length_b     7.4455(15)
_cell_length_c     17.454(4)
_cell_angle_alpha     93.64(3)
_cell_angle_beta     95.99(3)
_cell_angle_gamma     97.61(3)
_cell_volume     873.9(3)
_cell_formula_units_Z     2
_cell_measurement_reflns_used     2411
_cell_measurement_theta_min     2.35
_cell_measurement_theta_max     26.04
_cell_measurement_temperature     292(2)
_exptl_crystal_description     block
_exptl_crystal_colour     yellow
_exptl_crystal_size_max     0.41
_exptl_crystal_size_mid     0.33
_exptl_crystal_size_min     0.19
_exptl_crystal_density_diffrn     1.806
_exptl_crystal_density_meas     ?
_exptl_crystal_density_method     'not measured'
_exptl_crystal_F_000     482
_exptl_absorpt_coefficient_mu     1.036
_exptl_absorpt_correction_type     multi-scan
_exptl_absorpt_process_details     '(SADABS; Bruker, 2002)'
_exptl_absorpt_correction_T_min     0.672
_exptl_absorpt_correction_T_max     0.823
_exptl_special_details
;
;
_diffrn_ambient_temperature     292(2)
_diffrn_radiation_type     MoK\a
_diffrn_radiation_wavelength     0.71073
_diffrn_radiation_source     'fine-focus sealed tube'
_diffrn_radiation_monochromator     graphite
_diffrn_measurement_device_type     'Bruker SMART CCD'
_diffrn_measurement_method     \w
_diffrn_detector_area_resol_mean     ?
_diffrn_reflns_number     7576
_diffrn_reflns_av_R_equivalents     0.1142
_diffrn_reflns_av_sigmaI/netI     0.1987
_diffrn_reflns_theta_min     2.35
_diffrn_reflns_theta_max     26.05
_diffrn_reflns_theta_full     26.05
_diffrn_measured_fraction_theta_max     0.992
_diffrn_measured_fraction_theta_full     0.992
_diffrn_reflns_limit_h_min     -8
_diffrn_reflns_limit_h_max     8
_diffrn_reflns_limit_k_min     -9
_diffrn_reflns_limit_k_max     9
_diffrn_reflns_limit_l_min     -20
_diffrn_reflns_limit_l_max     21
_diffrn_standards_number     0
_diffrn_standards_interval_count     0
_diffrn_standards_interval_time     0
_diffrn_standards_decay_%     0
_refine_special_details
;
Refinement of <i>F</i>^2^ against ALL reflections. The weighted <i>R</i>-factor
<i>wR</i> and goodness of fit <i>S</i> are based on <i>F</i>^2^, conventional
<i>R</i>-factors <i>R</i> are based on <i>F</i>, with <i>F</i> set to zero for
negative <i>F</i>^2^. The threshold expression of <i>F</i>^2^ >
\s(<i>F</i>^2^) is used only for calculating <i>R</i>-factors(gt) <i>etc</i>.
and is not relevant to the choice of reflections for refinement.
<i>R</i>-factors based on <i>F</i>^2^ are statistically about twice as large
as those based on <i>F</i>, and <i>R</i>- factors based on ALL data will be
even larger.
;
_reflns_number_total     3434
_reflns_number_gt     1541
_reflns_threshold_expression     I>2\s(I)
_refine_ls_structure_factor_coef     Fsqd
_refine_ls_matrix_type     full
_refine_ls_R_factor_all     0.1698
_refine_ls_R_factor_gt     0.0695
_refine_ls_wR_factor_gt     0.1223
_refine_ls_wR_factor_ref     0.1611
_refine_ls_goodness_of_fit_ref     0.915
_refine_ls_restrained_S_all     0.915
_refine_ls_number_reflns     3434
_refine_ls_number_parameters     297
_refine_ls_number_restraints     0
_refine_ls_hydrogen_treatment     mixed
_refine_ls_weighting_scheme     calc
_refine_ls_weighting_details
                 'calc w=1/[\s^2^(Fo^2^)+(0.0488P)^2^] where P=(Fo^2^+2Fc^2^)/3'
_atom_sites_solution_hydrogens     'difmap and geom'
_atom_sites_solution_primary     direct
_atom_sites_solution_secondary     difmap
_refine_ls_shift/su_max     0.000
_refine_ls_shift/su_mean     0.000
_refine_diff_density_max     0.452
_refine_diff_density_min     -0.649
_refine_ls_extinction_method     none
_refine_ls_extinction_coef     ?
loop_
    _atom_type_symbol
    _atom_type_description
    _atom_type_scat_dispersion_real
    _atom_type_scat_dispersion_imag
    _atom_type_scat_source
    'C' 'C' 0.0033 0.0016
                         'International Tables Vol C Tables 4.2.6.8 and 6.1.1.4'
    'H' 'H' 0.0000 0.0000
                         'International Tables Vol C Tables 4.2.6.8 and 6.1.1.4'
    'N' 'N' 0.0061 0.0033
                         'International Tables Vol C Tables 4.2.6.8 and 6.1.1.4'
    'O' 'O' 0.0106 0.0060
                         'International Tables Vol C Tables 4.2.6.8 and 6.1.1.4'
    'Co' 'Co' 0.3494 0.9721
                         'International Tables Vol C Tables 4.2.6.8 and 6.1.1.4'
_computing_data_collection     'SMART (Bruker, 2002)'
_computing_cell_refinement     'SAINT (Bruker, 2002)'
_computing_data_reduction     'SAINT (Bruker, 2002)'
_computing_structure_solution     'SHELXS97 (Sheldrick, 2008)'
_computing_structure_refinement     'SHELXL97 (Sheldrick, 2008)'
_computing_molecular_graphics     'SHELXTL (Sheldrick, 2008)'
_computing_publication_material     'SHELXTL (Sheldrick, 2008)'
loop_
    _atom_site_type_symbol
    _atom_site_label
    _atom_site_fract_x
    _atom_site_fract_y
    _atom_site_fract_z
    _atom_site_U_iso_or_equiv
    _atom_site_adp_type
    _atom_site_calc_flag
    _atom_site_refinement_flags
    _atom_site_occupancy
    _atom_site_disorder_assembly
    _atom_site_disorder_group
    C C1 0.1297(9) -0.2248(9) 0.7468(4) 0.0382(19) Uani d . 1 . .
    H H1 0.0668 -0.2119 0.7912 0.046 Uiso calc R 1 . .
    C C2 0.0341(10) -0.3449(9) 0.6867(4) 0.042(2) Uani d . 1 . .
    H H2 -0.0854 -0.4160 0.6918 0.050 Uiso calc R 1 . .
    C C3 0.1202(10) -0.3567(9) 0.6187(4) 0.0378(18) Uani d . 1 . .
    H H3 0.0554 -0.4305 0.5761 0.045 Uiso calc R 1 . .
    C C4 0.3067(10) -0.2560(9) 0.6148(4) 0.0334(17) Uani d . 1 . .
    C C5 0.4113(10) -0.2614(9) 0.5466(4) 0.0309(17) Uani d . 1 . .
    C C6 0.4200(11) -0.3667(10) 0.4217(4) 0.047(2) Uani d . 1 . .
    H H6 0.3620 -0.4352 0.3767 0.057 Uiso calc R 1 . .
    C C7 0.6080(12) -0.2729(10) 0.4227(4) 0.046(2) Uani d . 1 . .
    H H7 0.6723 -0.2817 0.3785 0.056 Uiso calc R 1 . .
    C C8 0.6015(10) -0.1635(9) 0.5474(4) 0.0377(19) Uani d . 1 . .
    C C9 0.6942(9) -0.0530(9) 0.6161(4) 0.0307(17) Uani d . 1 . .
    C C10 0.8851(10) 0.0455(9) 0.6205(4) 0.0368(18) Uani d . 1 . .
    H H10 0.9584 0.0432 0.5785 0.044 Uiso calc R 1 . .
    C C11 0.9615(10) 0.1464(9) 0.6892(4) 0.0383(19) Uani d . 1 . .
    H H11 1.0859 0.2162 0.6939 0.046 Uiso calc R 1 . .
    C C12 0.8503(10) 0.1414(9) 0.7502(4) 0.0390(19) Uani d . 1 . .
    H H12 0.9055 0.2066 0.7963 0.047 Uiso calc R 1 . .
    C C13 0.5930(9) -0.0467(8) 0.6809(4) 0.0306(17) Uani d . 1 . .
    C C14 0.3934(9) -0.1466(8) 0.6793(4) 0.0283(16) Uani d . 1 . .
    C C15 0.6273(9) 0.4436(8) 0.8808(3) 0.0243(15) Uani d . 1 . .
    C C16 0.7009(9) 0.6013(9) 0.9285(4) 0.0287(16) Uani d . 1 . .
    C C17 0.7670(9) 0.4280(10) 1.0288(4) 0.0352(18) Uani d . 1 . .
    H H17 0.8113 0.4179 1.0804 0.042 Uiso calc R 1 . .
    C C18 0.7034(9) 0.2695(9) 0.9810(4) 0.0314(17) Uani d . 1 . .
    H H18 0.7119 0.1568 1.0002 0.038 Uiso calc R 1 . .
    C C19 0.5404(10) 0.4446(10) 0.7980(4) 0.0346(18) Uani d . 1 . .
    C C20 0.7100(11) 0.7927(9) 0.9014(4) 0.0329(17) Uani d . 1 . .
    N N1 0.3064(8) -0.1266(7) 0.7451(3) 0.0311(14) Uani d . 1 . .
    N N2 0.6678(8) 0.0493(7) 0.7479(3) 0.0328(14) Uani d . 1 . .
    N N3 0.3191(8) -0.3632(7) 0.4820(3) 0.0376(15) Uani d . 1 . .
    N N4 0.7025(8) -0.1691(8) 0.4849(3) 0.0386(15) Uani d . 1 . .
    N N5 0.6314(7) 0.2789(7) 0.9087(3) 0.0292(14) Uani d . 1 . .
    N N6 0.7668(7) 0.5927(7) 1.0039(3) 0.0321(14) Uani d . 1 . .
    O O1 0.4150(7) 0.3020(6) 0.7750(2) 0.0389(12) Uani d . 1 . .
    O O2 0.5959(7) 0.5679(7) 0.7600(3) 0.0494(14) Uani d . 1 . .
    O O1W 0.2264(8) 0.0860(8) 0.8973(3) 0.0411(14) Uani d . 1 . .
    O O3 0.5474(7) 0.8538(6) 0.8915(3) 0.0368(12) Uani d . 1 . .
    O O4 0.8788(7) 0.8715(7) 0.8956(3) 0.0536(15) Uani d . 1 . .
    Co Co 0.46559(14) 0.06529(13) 0.83165(5) 0.0332(3) Uani d . 1 . .
    H HW1A 0.113(11) 0.005(10) 0.905(4) 0.06(3) Uiso d . 1 . .
    H HW1B 0.200(10) 0.182(10) 0.910(4) 0.05(3) Uiso d . 1 . .
loop_
    _atom_site_aniso_label
    _atom_site_aniso_U_11
    _atom_site_aniso_U_22
    _atom_site_aniso_U_33
    _atom_site_aniso_U_12
    _atom_site_aniso_U_13
    _atom_site_aniso_U_23
    C1 0.029(4) 0.047(5) 0.037(5) -0.004(4) 0.011(3) 0.000(4)
    C2 0.040(4) 0.046(5) 0.034(5) -0.016(4) 0.010(4) -0.001(4)
    C3 0.038(4) 0.037(5) 0.034(5) -0.001(4) -0.004(4) -0.006(4)
    C4 0.034(4) 0.027(4) 0.038(4) -0.001(3) 0.004(3) -0.002(3)
    C5 0.040(4) 0.032(4) 0.021(4) 0.008(3) 0.001(3) 0.004(3)
    C6 0.051(5) 0.064(6) 0.025(4) 0.002(4) 0.009(4) -0.008(4)
    C7 0.059(6) 0.051(6) 0.032(5) 0.014(4) 0.012(4) 0.001(4)
    C8 0.036(4) 0.030(4) 0.053(5) 0.008(4) 0.024(4) 0.011(4)
    C9 0.031(4) 0.036(5) 0.024(4) 0.003(3) 0.004(3) -0.001(3)
    C10 0.032(4) 0.034(5) 0.046(5) 0.006(3) 0.009(4) 0.005(4)
    C11 0.032(4) 0.039(5) 0.044(5) -0.003(3) 0.016(4) 0.008(4)
    C12 0.039(5) 0.038(5) 0.040(5) 0.003(4) 0.002(4) 0.011(4)
    C13 0.038(4) 0.022(4) 0.030(4) 0.001(3) -0.003(3) 0.000(3)
    C14 0.034(4) 0.015(4) 0.034(4) -0.001(3) 0.000(3) 0.002(3)
    C15 0.030(4) 0.020(4) 0.025(4) 0.007(3) 0.004(3) 0.005(3)
    C16 0.025(4) 0.030(4) 0.031(4) 0.001(3) 0.008(3) 0.003(3)
    C17 0.039(4) 0.039(5) 0.027(4) 0.004(4) 0.001(3) 0.005(4)
    C18 0.033(4) 0.026(4) 0.038(5) 0.004(3) 0.012(3) 0.012(3)
    C19 0.039(4) 0.032(5) 0.035(5) 0.006(4) 0.013(4) -0.001(4)
    C20 0.036(4) 0.030(5) 0.031(4) -0.005(4) 0.010(4) -0.001(3)
    N1 0.030(3) 0.026(3) 0.037(4) 0.002(3) 0.006(3) 0.000(3)
    N2 0.035(3) 0.030(3) 0.032(4) -0.006(3) 0.009(3) 0.000(3)
    N3 0.044(4) 0.038(4) 0.029(4) 0.004(3) 0.003(3) 0.001(3)
    N4 0.041(4) 0.045(4) 0.032(4) 0.006(3) 0.013(3) 0.004(3)
    N5 0.026(3) 0.035(4) 0.030(4) 0.007(3) 0.009(3) 0.011(3)
    N6 0.028(3) 0.029(4) 0.038(4) -0.003(3) 0.011(3) 0.002(3)
    O1 0.050(3) 0.032(3) 0.030(3) -0.003(2) -0.003(2) 0.001(2)
    O2 0.063(4) 0.041(4) 0.043(3) -0.002(3) 0.008(3) 0.007(3)
    O1W 0.035(3) 0.030(4) 0.055(4) -0.009(3) 0.015(3) -0.009(3)
    O3 0.036(3) 0.033(3) 0.045(3) 0.006(2) 0.014(2) 0.009(2)
    O4 0.042(3) 0.050(4) 0.064(4) -0.017(3) 0.009(3) 0.009(3)
    Co 0.0347(6) 0.0307(6) 0.0323(6) -0.0037(4) 0.0069(4) 0.0004(4)
_geom_special_details
;
All e.s.d.'s (except the e.s.d. in the dihedral angle between two l.s. planes)
are estimated using the full covariance matrix. The cell e.s.d.'s are taken
into account individually in the estimation of e.s.d.'s in distances, angles
and torsion angles; correlations between e.s.d.'s in cell parameters are only
used when they are defined by crystal symmetry. An approximate (isotropic)
treatment of cell e.s.d.'s is used for estimating e.s.d.'s involving l.s.
planes.
;
loop_
    _geom_bond_atom_site_label_1
    _geom_bond_atom_site_label_2
    _geom_bond_site_symmetry_2
    _geom_bond_distance
    _geom_bond_publ_flag
    C1 N1 . 1.332(7) ?
    C1 C2 . 1.383(9) ?
    C1 H1 . 0.9300 ?
    C2 C3 . 1.381(8) ?
    C2 H2 . 0.9300 ?
    C3 C4 . 1.403(9) ?
    C3 H3 . 0.9300 ?
    C4 C14 . 1.378(8) ?
    C4 C5 . 1.453(9) ?
    C5 N3 . 1.364(8) ?
    C5 C8 . 1.403(9) ?
    C6 N3 . 1.318(8) ?
    C6 C7 . 1.378(9) ?
    C6 H6 . 0.9300 ?
    C7 N4 . 1.345(8) ?
    C7 H7 . 0.9300 ?
    C8 N4 . 1.353(8) ?
    C8 C9 . 1.446(9) ?
    C9 C13 . 1.389(8) ?
    C9 C10 . 1.403(9) ?
    C10 C11 . 1.389(9) ?
    C10 H10 . 0.9300 ?
    C11 C12 . 1.370(8) ?
    C11 H11 . 0.9300 ?
    C12 N2 . 1.338(8) ?
    C12 H12 . 0.9300 ?
    C13 N2 . 1.345(8) ?
    C13 C14 . 1.463(9) ?
    C14 N1 . 1.357(7) ?
    C15 N5 . 1.351(7) ?
    C15 C16 . 1.399(8) ?
    C15 C19 . 1.504(9) ?
    C16 N6 . 1.353(8) ?
    C16 C20 . 1.525(9) ?
    C17 N6 . 1.328(8) ?
    C17 C18 . 1.393(8) ?
    C17 H17 . 0.9300 ?
    C18 N5 . 1.315(8) ?
    C18 H18 . 0.9300 ?
    C19 O2 . 1.211(7) ?
    C19 O1 . 1.288(7) ?
    C20 O4 . 1.242(7) ?
    C20 O3 . 1.257(8) ?
    Co N1 . 2.116(5) y
    Co N2 . 2.124(5) y
    Co N5 . 2.135(5) y
    Co O3 1_545 2.050(5) y
    Co O1W . 2.110(5) y
    Co O1 . 2.125(5) y
    O1W HW1A . 0.95(7) ?
    O1W HW1B . 0.78(7) ?
    O3 Co 1_565 2.050(5) n
loop_
    _geom_angle_atom_site_label_1
    _geom_angle_atom_site_label_2
    _geom_angle_atom_site_label_3
    _geom_angle_site_symmetry_1
    _geom_angle_site_symmetry_3
    _geom_angle
    _geom_angle_publ_flag
    N1 C1 C2 . . 124.0(7) ?
    N1 C1 H1 . . 118.0 ?
    C2 C1 H1 . . 118.0 ?
    C3 C2 C1 . . 118.5(6) ?
    C3 C2 H2 . . 120.7 ?
    C1 C2 H2 . . 120.7 ?
    C2 C3 C4 . . 119.1(6) ?
    C2 C3 H3 . . 120.5 ?
    C4 C3 H3 . . 120.5 ?
    C14 C4 C3 . . 117.7(6) ?
    C14 C4 C5 . . 119.0(6) ?
    C3 C4 C5 . . 123.4(6) ?
    N3 C5 C8 . . 121.2(6) ?
    N3 C5 C4 . . 118.2(6) ?
    C8 C5 C4 . . 120.6(6) ?
    N3 C6 C7 . . 122.6(7) ?
    N3 C6 H6 . . 118.7 ?
    C7 C6 H6 . . 118.7 ?
    N4 C7 C6 . . 122.8(7) ?
    N4 C7 H7 . . 118.6 ?
    C6 C7 H7 . . 118.6 ?
    N4 C8 C5 . . 121.5(7) ?
    N4 C8 C9 . . 118.3(6) ?
    C5 C8 C9 . . 120.2(6) ?
    C13 C9 C10 . . 118.4(6) ?
    C13 C9 C8 . . 119.1(6) ?
    C10 C9 C8 . . 122.6(6) ?
    C11 C10 C9 . . 118.1(6) ?
    C11 C10 H10 . . 121.0 ?
    C9 C10 H10 . . 121.0 ?
    C12 C11 C10 . . 118.9(7) ?
    C12 C11 H11 . . 120.6 ?
    C10 C11 H11 . . 120.6 ?
    N2 C12 C11 . . 124.5(7) ?
    N2 C12 H12 . . 117.7 ?
    C11 C12 H12 . . 117.7 ?
    N2 C13 C9 . . 123.6(6) ?
    N2 C13 C14 . . 115.9(6) ?
    C9 C13 C14 . . 120.5(6) ?
    N1 C14 C4 . . 123.9(6) ?
    N1 C14 C13 . . 115.5(6) ?
    C4 C14 C13 . . 120.6(6) ?
    N5 C15 C16 . . 119.9(6) ?
    N5 C15 C19 . . 116.4(6) ?
    C16 C15 C19 . . 123.7(6) ?
    N6 C16 C15 . . 121.2(6) ?
    N6 C16 C20 . . 115.1(6) ?
    C15 C16 C20 . . 123.7(6) ?
    N6 C17 C18 . . 122.7(6) ?
    N6 C17 H17 . . 118.6 ?
    C18 C17 H17 . . 118.6 ?
    N5 C18 C17 . . 120.2(6) ?
    N5 C18 H18 . . 119.9 ?
    C17 C18 H18 . . 119.9 ?
    O2 C19 O1 . . 127.2(7) ?
    O2 C19 C15 . . 120.0(7) ?
    O1 C19 C15 . . 112.7(6) ?
    O4 C20 O3 . . 128.2(7) ?
    O4 C20 C16 . . 115.6(7) ?
    O3 C20 C16 . . 116.1(6) ?
    C1 N1 C14 . . 116.6(6) ?
    C1 N1 Co . . 127.8(5) ?
    C14 N1 Co . . 115.5(4) ?
    C12 N2 C13 . . 116.6(6) ?
    C12 N2 Co . . 127.5(5) ?
    C13 N2 Co . . 115.3(4) ?
    C6 N3 C5 . . 116.3(6) ?
    C7 N4 C8 . . 115.6(6) ?
    C18 N5 C15 . . 119.2(6) ?
    C18 N5 Co . . 127.6(5) ?
    C15 N5 Co . . 112.2(4) ?
    C17 N6 C16 . . 116.7(6) ?
    C19 O1 Co . . 114.9(4) ?
    Co O1W HW1A . . 134(4) ?
    Co O1W HW1B . . 120(6) ?
    HW1A O1W HW1B . . 104(7) ?
    C20 O3 Co . 1_565 131.4(4) ?
    O3 Co O1W 1_545 . 91.3(2) n
    O3 Co N1 1_545 . 88.77(19) n
    O1W Co N1 . . 96.0(2) n
    O3 Co N2 1_545 . 96.21(19) n
    O1W Co N2 . . 169.4(2) n
    N1 Co N2 . . 76.8(2) ?
    O3 Co O1 1_545 . 173.06(19) n
    O1W Co O1 . . 91.9(2) ?
    N1 Co O1 . . 96.98(19) ?
    N2 Co O1 . . 81.41(19) ?
    O3 Co N5 1_545 . 96.8(2) n
    O1W Co N5 . . 87.2(2) n
    N1 Co N5 . . 173.5(2) n
    N2 Co N5 . . 99.2(2) n
    O1 Co N5 . . 77.22(19) ?
loop_
    _geom_hbond_atom_site_label_D
    _geom_hbond_atom_site_label_H
    _geom_hbond_atom_site_label_A
    _geom_hbond_site_symmetry_A
    _geom_hbond_distance_DH
    _geom_hbond_distance_HA
    _geom_hbond_distance_DA
    _geom_hbond_angle_DHA
    O1W HW1A O4 1_445 0.95(7) 1.76(7) 2.680(7) 164(6)
    O1W HW1B N6 2_667 0.78(7) 2.15(7) 2.851(8) 149(7)
