# Supplementary material for: catena-Poly[[aqua­(pyrazino[2,3-f][1,10]phenanthroline-κ2 N 8,N 9)cobalt(II)]-μ-pyrazine-2,3-dicarboxyl­ato-κ3 N 1 O 2:O 3]
Source: Acta Crystallogr Sect E Struct Rep Online. 2008 Aug 30;64(Pt 9):m1215–6. doi: 10.1107/S1600536808027177 (PMC2960716; doi:10.1107/S1600536808027177)
Supplement: Supplementary file 2 [file e-64-m1215-Isup2.hkl]

#
# h,k,l, Fc-squared, Fo-squared, sigma(Fo-squared) and status flag
#
data_I
_shelx_title ' aa in P-1'
_shelx_refln_list_code          4
_shelx_F_calc_maximum      212.50
_exptl_crystal_F_000       482.00
_reflns_d_resolution_high  0.8093
 
loop_
 _symmetry_equiv_pos_as_xyz
 'x, y, z'
 '-x, -y, -z'
 
_cell_length_a     6.8430
_cell_length_b     7.4455
_cell_length_c    17.4537
_cell_angle_alpha  93.637
_cell_angle_beta   95.994
_cell_angle_gamma  97.607
 
_shelx_F_squared_multiplier     1.000
 
loop_
 _refln_index_h
 _refln_index_k
 _refln_index_l
 _refln_F_squared_calc
 _refln_F_squared_meas
 _refln_F_squared_sigma
 _refln_observed_status
   1   0   0    16752.35    15773.76    277.80 o
   2   0   0       46.07       29.00     10.93 o
   3   0   0      117.24      126.00     19.29 o
   4   0   0       66.45       94.65     19.44 o
   5   0   0      192.43      216.15     30.02 o
   6   0   0       16.80       -3.51     27.66 o
   7   0   0      139.32       97.41     39.68 o
   8   0   0        2.98       -2.82     82.51 o
  -8   1   0       59.80       28.21     75.10 o
  -7   1   0       20.51       27.52     66.61 o
  -6   1   0        0.07        8.38     31.70 o
  -5   1   0        0.23       10.71     16.88 o
  -4   1   0      314.10      295.09     41.83 o
  -3   1   0      837.26      872.83     47.04 o
  -2   1   0       61.76       52.98     13.53 o
  -1   1   0     1306.03     1144.57     34.45 o
   0   1   0     4323.85     4173.77    148.60 o
   1   1   0       76.42       92.61     11.04 o
   2   1   0     1874.17     1859.63     59.36 o
   3   1   0      634.17      594.96     42.10 o
   4   1   0     1355.05     1449.00     71.69 o
   5   1   0     1518.81     1672.62     85.54 o
   6   1   0      239.66      239.65     46.38 o
   7   1   0        9.00       14.13     36.13 o
  -8   2   0       71.80      147.78    106.39 o
  -7   2   0        0.34       55.47     74.89 o
  -6   2   0      131.34      141.07     55.10 o
  -5   2   0      198.36      173.45     33.37 o
  -4   2   0        0.06       -1.51     15.90 o
  -3   2   0      139.87      119.88     24.20 o
  -2   2   0        0.55      -10.72     10.72 o
  -1   2   0      144.51      135.38     21.43 o
   0   2   0       10.96       14.98     10.38 o
   1   2   0     2364.41     2298.10     75.40 o
   2   2   0     1130.59     1180.63     44.87 o
   3   2   0     2238.10     2445.05     96.72 o
   4   2   0     1463.78     1646.92     70.64 o
   5   2   0      489.21      561.96     65.30 o
   6   2   0      282.81      285.34     63.79 o
   7   2   0      222.51      227.84     94.52 o
  -8   3   0       27.23      140.15    111.42 o
  -7   3   0       22.19      -47.93     58.24 o
  -6   3   0      163.51      208.97     82.82 o
  -5   3   0      280.98      251.49     76.16 o
  -4   3   0      384.34      341.20     40.07 o
  -3   3   0      102.65       99.27     24.05 o
  -2   3   0       21.46       55.57     17.00 o
  -1   3   0      103.98       86.40     16.97 o
   0   3   0        0.64      -11.69     13.44 o
   1   3   0     1205.30     1149.48     47.68 o
   2   3   0      475.07      497.47     36.91 o
   3   3   0       32.57      -16.58     16.58 o
   4   3   0      518.09      585.60     65.48 o
   5   3   0      354.08      254.34     87.09 o
   6   3   0      245.71      136.82     91.14 o
   7   3   0       67.38       61.71     87.32 o
  -8   4   0       20.35       20.02     86.20 o
  -7   4   0       29.90       47.37     76.84 o
  -6   4   0       21.20      -16.60     47.84 o
  -5   4   0      340.85      297.07     66.87 o
  -4   4   0     1343.78     1437.80     77.38 o
  -3   4   0      622.47      595.94     50.08 o
  -2   4   0       43.91       32.57     14.03 o
  -1   4   0       60.83       42.68     15.71 o
   0   4   0      966.82     1092.16     52.50 o
   1   4   0       50.28       48.39     16.49 o
   2   4   0       52.94       58.52     34.90 o
   3   4   0       96.36       87.95     83.77 o
   4   4   0      490.98      452.15     76.02 o
   5   4   0      266.36      216.16     66.57 o
   6   4   0       50.55       89.27     80.87 o
  -7   5   0       72.76       39.83     85.46 o
  -6   5   0       27.89        9.19     56.16 o
  -5   5   0       77.04      151.97     53.34 o
  -4   5   0       85.70       61.55     31.25 o
  -3   5   0      229.36      282.07     57.25 o
  -2   5   0      391.18      455.72     64.75 o
  -1   5   0      264.80      211.92     33.80 o
   0   5   0      113.90      117.72     43.18 o
   1   5   0      161.08      234.54     53.06 o
   2   5   0       87.58      111.53     43.60 o
   3   5   0        3.30      -39.29     71.46 o
   4   5   0       88.71       74.00     52.48 o
   5   5   0      234.68      247.50     75.47 o
   6   5   0        0.45      -77.10     77.10 o
  -7   6   0       67.81      122.81     62.81 o
  -6   6   0        5.59       68.17     47.94 o
  -5   6   0      106.95       85.92     40.73 o
  -4   6   0      102.29      109.81     35.01 o
  -3   6   0        8.94       13.05     24.38 o
  -2   6   0      205.45      259.79     54.39 o
  -1   6   0      855.20     1095.49    102.27 o
   0   6   0      653.83      721.46     88.07 o
   1   6   0      136.22      125.78     52.06 o
   2   6   0      302.96      312.54     97.77 o
   3   6   0      171.56      184.68     65.17 o
   4   6   0       73.14      192.60    111.74 o
   5   6   0       16.31      -14.84     64.62 o
  -6   7   0       83.13      -28.52     47.67 o
  -5   7   0      174.46      206.04     51.90 o
  -4   7   0      127.38      135.04     96.86 o
  -3   7   0      237.66      225.61     99.46 o
  -2   7   0      389.88      408.14     75.01 o
  -1   7   0       19.84       15.62     43.37 o
   0   7   0        4.69        0.84     41.67 o
   1   7   0        3.44      -14.22     44.61 o
   2   7   0       12.42      -33.41     58.92 o
   3   7   0       45.93       20.59     53.81 o
   4   7   0       75.94      115.63     74.15 o
  -5   8   0        0.43      -46.67    100.72 o
  -4   8   0       51.90       15.12     96.42 o
  -3   8   0      117.14       61.19     97.03 o
  -2   8   0      150.42      152.24    110.12 o
  -1   8   0      220.14      209.66     69.17 o
   0   8   0      155.63      222.40     70.02 o
   1   8   0      249.49      329.14     87.65 o
   2   8   0       86.91       76.55     64.43 o
   3   8   0       18.50       75.44     70.20 o
  -2   9   0        2.06      -95.51    101.89 o
  -1   9   0        0.54      -98.94     98.94 o
   0   9   0      199.13      269.89     84.74 o
   0  -9   1      104.68       91.25     68.31 o
   1  -9   1       25.55       86.43     61.14 o
   2  -9   1       28.89      -31.98    111.64 o
  -3  -8   1        9.93       -4.35     65.75 o
  -2  -8   1        5.71       68.11     61.78 o
  -1  -8   1        0.46       27.96     56.64 o
   0  -8   1       70.43      -26.70     72.68 o
   1  -8   1        0.56      -40.97     47.92 o
   2  -8   1        8.50       51.79     51.19 o
   3  -8   1        0.06       29.30     85.94 o
   4  -8   1       37.16       90.44    112.98 o
   5  -8   1       22.86      131.92     97.38 o
  -4  -7   1      167.04       49.03     71.29 o
  -3  -7   1      175.74      222.12     77.12 o
  -2  -7   1       71.57       11.54     45.49 o
  -1  -7   1      481.95      564.06     94.88 o
   0  -7   1       45.11       63.00     45.49 o
   1  -7   1        7.38       -2.40     40.86 o
   2  -7   1       42.16       38.87     41.51 o
   3  -7   1       12.91       73.98     77.57 o
   4  -7   1       25.55      -16.03     79.26 o
   5  -7   1        6.81       19.07     37.46 o
   6  -7   1        3.31        8.44     50.75 o
  -5  -6   1      140.38      178.62     77.01 o
  -4  -6   1      442.15      222.05     87.15 o
  -3  -6   1       76.32       82.44     58.81 o
  -2  -6   1       67.53       21.62     55.97 o
  -1  -6   1       76.35       80.26     41.79 o
   0  -6   1      792.21      636.92     84.11 o
   1  -6   1      659.77      722.06     86.23 o
   2  -6   1       92.80       28.96     37.69 o
   3  -6   1       22.11       37.91     21.33 o
   4  -6   1        6.56       44.11     30.61 o
   5  -6   1        0.75       24.83     33.46 o
   6  -6   1        7.28        9.67     46.08 o
   7  -6   1        4.37       27.14     60.13 o
  -6  -5   1       17.22       48.41     95.08 o
  -5  -5   1      132.66      216.32     72.45 o
  -4  -5   1        9.45       18.63     46.12 o
  -3  -5   1      499.08      473.13     86.98 o
  -2  -5   1     2036.47     2018.53    378.40 o
  -1  -5   1     2237.04     2495.31    141.38 o
   0  -5   1     1474.87     1411.70    161.60 o
   1  -5   1      124.79      134.98     27.61 o
   2  -5   1       30.89       22.81     24.74 o
   3  -5   1       37.62       27.81     23.43 o
   4  -5   1        3.70       13.37     24.66 o
   5  -5   1       32.29       61.70     39.89 o
   6  -5   1       23.41      138.64     84.55 o
   7  -5   1        5.06       96.16     85.68 o
  -7  -4   1        3.62       -8.02     97.20 o
  -6  -4   1       96.93       16.38     72.85 o
  -5  -4   1        0.39       52.81     46.97 o
  -4  -4   1       43.16       70.77     42.40 o
  -3  -4   1      125.30      102.62     68.39 o
  -2  -4   1      560.35      606.93     72.90 o
  -1  -4   1     1080.14     1018.18     82.94 o
   0  -4   1     2877.42     2825.60     93.84 o
   1  -4   1     1956.61     1941.50     59.61 o
   2  -4   1       32.43       12.78     20.30 o
   3  -4   1     2049.45     2148.62     87.63 o
   4  -4   1      649.51      672.66     57.18 o
   5  -4   1       93.63       98.47     32.74 o
   6  -4   1        2.61      -32.33     44.46 o
   7  -4   1        2.46       21.50     66.74 o
  -7  -3   1       53.38      181.93    106.18 o
  -6  -3   1        8.26       72.85     66.39 o
  -5  -3   1       27.02       27.22     29.23 o
  -4  -3   1       46.92       80.92     29.56 o
  -3  -3   1        4.21        4.02     14.62 o
  -2  -3   1      660.31      721.17     39.82 o
  -1  -3   1      445.67      496.36    116.42 o
   0  -3   1     1674.20     1577.37     56.46 o
   1  -3   1     1250.04     1175.58     51.56 o
   2  -3   1      176.94      191.72     27.47 o
   3  -3   1     3715.79     3406.75    104.02 o
   4  -3   1     1007.61     1116.96     65.33 o
   5  -3   1     1114.32     1217.90     75.97 o
   6  -3   1      284.78      334.52     94.65 o
   7  -3   1       63.67      -19.20     67.61 o
   8  -3   1       35.41      139.50    105.96 o
  -7  -2   1       59.58      203.64    101.06 o
  -6  -2   1        2.17       20.06     43.47 o
  -5  -2   1      141.96      132.87     30.48 o
  -4  -2   1      322.67      330.88     37.41 o
  -3  -2   1       37.72       59.77     16.74 o
  -2  -2   1     1387.35     1521.50     50.80 o
  -1  -2   1      151.87       99.64     23.42 o
   0  -2   1      278.99      316.77     33.41 o
   1  -2   1     7535.81     7103.01    148.44 o
   2  -2   1      400.28      409.74     31.56 o
   3  -2   1       83.84       67.45     20.18 o
   4  -2   1     1528.45     1646.14     75.47 o
   5  -2   1     1075.47     1183.14     73.87 o
   6  -2   1      207.07      247.40     74.84 o
   7  -2   1      114.76      122.90     79.65 o
   8  -2   1      153.71      222.67    103.19 o
  -7  -1   1       23.05       19.56     35.73 o
  -6  -1   1      447.91      557.80    114.47 o
  -5  -1   1     1849.14     2013.79     95.21 o
  -4  -1   1     1005.56     1004.25    170.77 o
  -3  -1   1      983.74      974.61     51.55 o
  -2  -1   1     1614.89     1664.47    106.11 o
  -1  -1   1       75.60       80.73     14.05 o
   0  -1   1        1.46       -1.99      9.69 o
   1  -1   1     1341.03     1230.31     44.20 o
   2  -1   1      103.01      109.53     21.63 o
   3  -1   1       20.92       29.53     14.42 o
   4  -1   1     1047.21     1053.14     59.76 o
   5  -1   1      230.46      259.24     37.47 o
   6  -1   1      246.85      238.55     51.60 o
   7  -1   1      315.34      205.55     81.54 o
   8  -1   1      137.36      315.62    124.94 o
  -8   0   1       90.98       87.63    101.32 o
  -7   0   1      192.95      138.45     55.11 o
  -6   0   1      112.05      124.46     50.07 o
  -5   0   1      608.91      684.20     49.08 o
  -4   0   1     2345.07     2278.29     83.48 o
  -3   0   1     1261.15     1226.91     52.40 o
  -2   0   1      515.89      488.50     51.06 o
  -1   0   1       15.74        5.44      8.67 o
   1   0   1      630.96      539.54     23.59 o
   2   0   1       56.79       67.35     28.17 o
   3   0   1     1611.61     1597.55     52.47 o
   4   0   1      131.72      108.97     26.36 o
   5   0   1      249.66      279.59     33.55 o
   6   0   1       86.99       80.74     33.56 o
   7   0   1        0.94       16.61     35.47 o
   8   0   1        8.32       53.04     81.08 o
  -8   1   1       14.87        2.08     73.15 o
  -7   1   1       84.17      193.24     92.13 o
  -6   1   1       21.75       21.70     25.85 o
  -5   1   1       28.97       21.71     16.09 o
  -4   1   1      786.78      820.70     68.88 o
  -3   1   1     1306.48     1228.71     44.51 o
  -2   1   1    11621.89    11051.68    214.99 o
  -1   1   1      208.74      191.54     55.45 o
   0   1   1       17.43       25.90      7.01 o
   1   1   1     2533.73     2450.36     62.64 o
   2   1   1        2.55        4.86      9.12 o
   3   1   1     1443.19     1612.35     54.91 o
   4   1   1        9.91       45.35     17.87 o
   5   1   1       64.24       61.71     26.12 o
   6   1   1       28.53        1.44     28.18 o
   7   1   1        4.18      -14.27     32.24 o
   8   1   1       51.37      -24.25     66.48 o
  -8   2   1        0.06       44.25     91.05 o
  -7   2   1      116.11       74.89     77.49 o
  -6   2   1       34.27      -12.31     46.67 o
  -5   2   1       24.48        3.26     21.33 o
  -4   2   1      264.41      291.68     36.02 o
  -3   2   1        2.23       10.58     13.47 o
  -2   2   1      612.21      606.42     35.95 o
  -1   2   1      534.53      544.90     26.23 o
   0   2   1     2717.55     2759.14     72.28 o
   1   2   1      490.56      456.90     29.96 o
   2   2   1      607.25      638.25     40.46 o
   3   2   1     2740.08     2786.82     95.07 o
   4   2   1     1060.92     1136.73     59.66 o
   5   2   1       38.99       -1.68     22.89 o
   6   2   1        2.44      -35.88     35.88 o
   7   2   1        0.03      -25.04     41.32 o
  -8   3   1       12.20        2.08     99.98 o
  -7   3   1       37.02       31.46     70.99 o
  -6   3   1       24.24       59.05     39.80 o
  -5   3   1      176.85      145.08     41.72 o
  -4   3   1     1062.02     1066.56     66.84 o
  -3   3   1     1146.85     1115.90     77.44 o
  -2   3   1       81.95       63.56     14.85 o
  -1   3   1       11.76       20.41     13.64 o
   0   3   1       80.75       75.74     22.19 o
   1   3   1     1935.77     1967.91     89.88 o
   2   3   1      551.82      634.34     43.82 o
   3   3   1       93.78       98.69     24.32 o
   4   3   1      321.09      345.66     45.45 o
   5   3   1       16.26      -11.04     38.88 o
   6   3   1      114.63       91.92     81.69 o
   7   3   1        6.28       64.66     81.69 o
  -8   4   1       33.91       54.21     99.46 o
  -7   4   1        0.21       37.62     60.15 o
  -6   4   1        4.44      -12.28     37.69 o
  -5   4   1        0.06      -20.14     28.95 o
  -4   4   1       40.06       41.93     29.29 o
  -3   4   1        0.26      -13.45     13.72 o
  -2   4   1       83.06       56.23     18.43 o
  -1   4   1      883.00      967.31     53.88 o
   0   4   1     1700.52     1622.15     70.65 o
   1   4   1     2147.35     2290.09     92.95 o
   2   4   1      653.43      568.30    151.55 o
   3   4   1       30.52       36.01     50.75 o
   4   4   1       52.06       69.75     40.98 o
   5   4   1      162.93      185.53     60.95 o
   6   4   1        5.98      -10.96     74.89 o
  -7   5   1        0.74       26.59     60.00 o
  -6   5   1       56.42       56.78     38.59 o
  -5   5   1       79.14      143.93     41.10 o
  -4   5   1        6.59       51.73     28.81 o
  -3   5   1       14.09       42.76     19.36 o
  -2   5   1       37.57       51.81     34.64 o
  -1   5   1      182.83      217.89     33.24 o
   0   5   1      509.47      642.22    112.35 o
   1   5   1      484.27      503.43     75.18 o
   2   5   1      666.71      836.25     96.14 o
   3   5   1       50.71       51.02     44.79 o
   4   5   1      433.92      440.09    121.78 o
   5   5   1      421.46      203.08     98.77 o
   6   5   1       81.75       88.19     96.34 o
  -7   6   1       34.49       70.17     57.45 o
  -6   6   1       35.85       66.46     42.34 o
  -5   6   1        5.09       38.27     35.03 o
  -4   6   1       48.82       78.87     34.41 o
  -3   6   1        7.62      -18.51     20.79 o
  -2   6   1       48.24        9.05     36.84 o
  -1   6   1       81.97       76.24     42.78 o
   0   6   1      295.21      262.40    101.84 o
   1   6   1      265.40      207.75     60.14 o
   2   6   1      172.78      216.21     66.57 o
   3   6   1       17.42       11.91     79.29 o
   4   6   1       17.56        4.25     53.14 o
   5   6   1      226.04      280.35    126.37 o
  -6   7   1        5.80       46.54     41.68 o
  -5   7   1        1.64      -31.24     35.29 o
  -4   7   1      226.16      284.19     69.88 o
  -3   7   1      292.67      235.49    101.80 o
  -2   7   1       13.39       19.02     41.58 o
  -1   7   1       23.66      -12.02     36.17 o
   0   7   1      140.61       50.48     46.08 o
   1   7   1       45.94       50.48     50.23 o
   2   7   1      192.94      106.89     67.13 o
   3   7   1      109.80      111.14     71.10 o
   4   7   1       16.27        7.98     77.88 o
  -5   8   1       18.83      153.07    108.13 o
  -4   8   1      198.24      246.46    110.21 o
  -3   8   1       47.34      -15.08     88.58 o
  -2   8   1        8.28       70.03     89.75 o
  -1   8   1       58.00       51.54     51.48 o
   0   8   1      105.22      102.21     77.70 o
   1   8   1      592.90      523.62    100.37 o
   2   8   1      100.27       60.70    136.88 o
  -2   9   1       84.69      114.11    124.42 o
  -1   9   1       47.28      130.92    128.06 o
   0   9   1       53.35      123.91    126.93 o
   0  -9   2        0.49       77.72     65.32 o
   1  -9   2       21.99       12.42     54.51 o
   2  -9   2      103.58      264.57    144.57 o
  -3  -8   2        0.04        3.70     63.26 o
  -2  -8   2       88.51       98.85     70.79 o
  -1  -8   2        6.66       -0.24     46.32 o
   0  -8   2      175.08      170.31     66.87 o
   1  -8   2      183.40      115.17     60.55 o
   2  -8   2      180.40       31.28     48.90 o
   3  -8   2      208.62      411.96    136.99 o
   4  -8   2       86.37      100.15    102.71 o
  -4  -7   2       77.14      106.57     90.73 o
  -3  -7   2       40.71      -25.63     47.85 o
  -2  -7   2      208.00      197.44     66.21 o
  -1  -7   2      202.28      404.30     80.75 o
   0  -7   2        0.48       -6.24     44.21 o
   1  -7   2       74.02       45.08     47.47 o
   2  -7   2       90.30       74.68     45.82 o
   3  -7   2      249.46      369.98     82.51 o
   4  -7   2      343.56      405.50    131.22 o
   5  -7   2       83.92       74.54     78.48 o
   6  -7   2       10.59      117.82     60.14 o
  -5  -6   2      133.52      174.74    121.17 o
  -4  -6   2      534.89      500.51     91.29 o
  -3  -6   2      265.30      237.39     68.49 o
  -2  -6   2        1.71      -32.92     35.67 o
  -1  -6   2       60.93       67.33     83.12 o
   0  -6   2       24.29      -30.08     30.08 o
   1  -6   2       90.63       33.42     66.87 o
   2  -6   2       28.06       45.39     34.68 o
   3  -6   2        1.71      -10.10     18.93 o
   4  -6   2       34.24        3.21     42.55 o
   5  -6   2      194.47      206.45     62.28 o
   6  -6   2      133.09      184.05     91.61 o
  -6  -5   2      118.43      116.66    102.54 o
  -5  -5   2      487.82      462.55    110.10 o
  -4  -5   2      138.16       93.15     48.07 o
  -3  -5   2      279.46      272.95    112.39 o
  -2  -5   2      920.95     1087.14    212.07 o
  -1  -5   2     1645.91     1621.31    126.80 o
   0  -5   2      398.57      380.09     59.87 o
   1  -5   2       24.51       39.74     16.07 o
   2  -5   2       49.02       40.43     18.82 o
   3  -5   2        0.55       -3.08     22.17 o
   4  -5   2       46.56       28.97     26.83 o
   5  -5   2      153.24      106.54     46.67 o
   6  -5   2       14.97      -28.39     58.98 o
   7  -5   2       19.15      -56.29     63.01 o
  -7  -4   2       19.19       27.65     96.90 o
  -6  -4   2       25.97       80.80     87.09 o
  -5  -4   2      476.66      572.82    123.08 o
  -4  -4   2      938.87     1020.12    102.36 o
  -3  -4   2      499.33      568.85    104.79 o
  -2  -4   2     1060.74      943.30     86.83 o
  -1  -4   2     2392.29     2434.33    227.63 o
   0  -4   2     2280.16     2316.90    184.67 o
   1  -4   2       53.40       22.12     17.00 o
   2  -4   2      622.30      579.53     46.75 o
   3  -4   2       79.81       84.70     25.15 o
   4  -4   2      148.05      119.96     31.99 o
   5  -4   2        0.02      -26.90     26.90 o
   6  -4   2       11.52      -19.24     47.89 o
   7  -4   2       25.77       13.30     61.80 o
  -7  -3   2       17.31       34.28     84.85 o
  -6  -3   2       77.44       42.80     40.24 o
  -5  -3   2        1.58        8.26     31.44 o
  -4  -3   2      696.59      706.32     66.04 o
  -3  -3   2      542.65      541.34     39.33 o
  -2  -3   2      112.39      125.92     19.12 o
  -1  -3   2      197.53      146.15     39.70 o
   0  -3   2      574.96      564.04     32.44 o
   1  -3   2     5647.89     5650.93    133.63 o
   2  -3   2     2177.13     2315.74    128.71 o
   3  -3   2      313.93      247.78     52.55 o
   4  -3   2      385.69      422.58     45.51 o
   5  -3   2        0.10      -20.22     29.06 o
   6  -3   2       41.97       65.37     45.85 o
   7  -3   2       39.09       52.18     70.86 o
   8  -3   2        0.29       35.88     83.77 o
  -7  -2   2        0.58      -21.97     67.87 o
  -6  -2   2       54.59       36.53     35.54 o
  -5  -2   2       34.72       15.87     20.37 o
  -4  -2   2      635.46      625.05     52.94 o
  -3  -2   2      421.17      485.60     35.98 o
  -2  -2   2     1231.38     1293.51     46.39 o
  -1  -2   2       76.66       34.85     29.54 o
   0  -2   2     2442.04     2378.29     87.09 o
   1  -2   2    45156.96    42680.97    741.26 o
   2  -2   2     1953.89     1800.53     61.38 o
   3  -2   2      253.44      313.99     32.74 o
   4  -2   2       79.91       19.53     19.17 o
   5  -2   2       11.93       19.26     28.82 o
   6  -2   2      146.56       76.18     68.39 o
   7  -2   2        0.31       -0.61     64.49 o
   8  -2   2      101.74      186.87    116.06 o
  -7  -1   2        7.66        9.20     36.39 o
  -6  -1   2        1.73       -2.10     29.29 o
  -5  -1   2       41.50       26.76     20.00 o
  -4  -1   2      181.24      156.44     34.30 o
  -3  -1   2       56.56       69.53     17.81 o
  -2  -1   2       27.05       25.96     19.39 o
  -1  -1   2      277.00      273.07     25.95 o
   0  -1   2     7445.53     7155.23    141.36 o
   1  -1   2     9384.41     8538.79    164.84 o
   2  -1   2      540.56      621.34     36.85 o
   3  -1   2       66.07       63.14     16.60 o
   4  -1   2       14.09       18.99     17.20 o
   5  -1   2      108.83       98.04     47.26 o
   6  -1   2      229.59      221.82     53.22 o
   7  -1   2      151.18       73.03     48.62 o
   8  -1   2       14.27       62.93     83.73 o
  -8   0   2       89.90      130.40    105.35 o
  -7   0   2      108.88      189.43     95.51 o
  -6   0   2        9.41        5.88     43.32 o
  -5   0   2      549.56      498.61     49.61 o
  -4   0   2     1274.45     1381.41     91.57 o
  -3   0   2      763.55      898.91     46.91 o
  -2   0   2     7740.61     7616.25    157.98 o
  -1   0   2      880.46      980.40     34.03 o
   0   0   2      424.03      367.80     29.34 o
   1   0   2      103.76      104.00     19.24 o
   2   0   2     3675.97     3338.81     72.51 o
   3   0   2      353.53      362.61     27.34 o
   4   0   2      295.93      332.60     34.50 o
   5   0   2      540.89      582.39     57.77 o
   6   0   2      140.82       85.71     46.90 o
   7   0   2       36.81       59.63     39.15 o
   8   0   2       47.05      142.23     89.17 o
  -8   1   2      155.42      218.51    111.12 o
  -7   1   2      113.50      204.94    103.53 o
  -6   1   2       21.50       69.64     39.72 o
  -5   1   2       27.28       46.52     19.57 o
  -4   1   2      114.69       98.31     19.70 o
  -3   1   2      740.77      826.70     36.66 o
  -2   1   2     4716.95     4723.51    107.13 o
  -1   1   2      806.08      776.05     33.45 o
   0   1   2      765.02      670.92     25.80 o
   1   1   2      137.93      140.71     26.04 o
   2   1   2      643.74      643.19     54.63 o
   3   1   2      799.11      810.88     40.10 o
   4   1   2      923.90     1008.87     51.17 o
   5   1   2      980.08     1069.24     76.02 o
   6   1   2      160.97      133.26     40.47 o
   7   1   2       32.93      -11.73     41.95 o
   8   1   2       30.75       57.09     49.39 o
  -8   2   2      114.58       76.49     98.33 o
  -7   2   2      118.12      291.01    113.72 o
  -6   2   2      129.73       93.18    126.09 o
  -5   2   2      205.55      214.42     36.07 o
  -4   2   2     1174.37     1093.17     61.28 o
  -3   2   2      519.77      537.32     37.11 o
  -2   2   2      372.31      342.31     37.51 o
  -1   2   2       59.55       65.15     17.26 o
   0   2   2      704.40      664.49     34.66 o
   1   2   2        0.33       -5.63     10.64 o
   2   2   2      235.98      259.99     29.20 o
   3   2   2       95.60      112.27     24.89 o
   4   2   2        0.89       -2.04     16.49 o
   5   2   2      890.41      839.24    130.51 o
   6   2   2      264.49      240.78     60.98 o
   7   2   2       27.43       70.75     48.92 o
  -8   3   2       46.90       34.28     97.73 o
  -7   3   2       30.05      -18.03     68.65 o
  -6   3   2      405.75      406.06     77.11 o
  -5   3   2      230.55      238.16     52.60 o
  -4   3   2     1436.75     1561.46     72.13 o
  -3   3   2     2178.84     2039.29     66.11 o
  -2   3   2      527.92      534.56     32.95 o
  -1   3   2      435.18      393.98     32.53 o
   0   3   2      786.88      823.57     45.46 o
   1   3   2      254.01      266.99     30.97 o
   2   3   2        3.39       24.51     17.48 o
   3   3   2      130.84      138.37     27.94 o
   4   3   2      132.90      124.73     33.60 o
   5   3   2       50.57      -32.07     49.14 o
   6   3   2      131.65      208.10     90.62 o
   7   3   2        1.10       10.97     50.86 o
  -8   4   2       26.95       30.06     55.76 o
  -7   4   2        0.15        1.19     45.74 o
  -6   4   2      561.54      598.50    152.11 o
  -5   4   2      268.01      174.04     79.96 o
  -4   4   2      924.70     1080.65     76.86 o
  -3   4   2      742.68      796.58     56.90 o
  -2   4   2      202.67      171.34     24.98 o
  -1   4   2     1392.09     1317.36     63.31 o
   0   4   2     2011.10     2036.53     77.67 o
   1   4   2      200.77      226.98     32.08 o
   2   4   2      418.99      458.21     43.89 o
   3   4   2      227.81      198.93     52.26 o
   4   4   2       51.70       63.17     42.70 o
   5   4   2        0.00       44.55     69.43 o
   6   4   2      132.31       39.87     89.01 o
  -7   5   2       32.32       97.76     62.19 o
  -6   5   2        1.24       34.32     37.97 o
  -5   5   2       64.16       39.89     34.96 o
  -4   5   2      601.43      576.20     62.80 o
  -3   5   2      551.22      509.87     55.82 o
  -2   5   2      369.76      424.79     44.66 o
  -1   5   2     2671.80     3013.31    107.35 o
   0   5   2     2756.90     2773.11    100.87 o
   1   5   2     1073.77     1100.16    116.01 o
   2   5   2       33.54       11.02     58.64 o
   3   5   2       65.93       78.42     54.04 o
   4   5   2      186.69      228.92     67.45 o
   5   5   2       47.88        1.04     66.87 o
   6   5   2       33.95       12.65     98.98 o
  -7   6   2        3.20      -15.91     57.08 o
  -6   6   2        1.57       11.89     37.69 o
  -5   6   2        3.48       51.19     37.57 o
  -4   6   2        0.83      -19.92     26.90 o
  -3   6   2      414.96      436.37     68.78 o
  -2   6   2      811.47      834.52     64.71 o
  -1   6   2      130.57       71.13     40.68 o
   0   6   2       64.22       74.15     45.87 o
   1   6   2      354.50      383.50     72.21 o
   2   6   2      365.10      414.87    176.19 o
   3   6   2      251.20      198.86     71.28 o
   4   6   2       89.49       79.43     61.09 o
   5   6   2      214.97      425.27    138.55 o
  -6   7   2       28.74      -12.83     45.93 o
  -5   7   2       14.78      -18.96     36.26 o
  -4   7   2       12.37      -15.17     72.16 o
  -3   7   2       56.41      -67.48     67.48 o
  -2   7   2      101.79       98.81     84.29 o
  -1   7   2        0.59        4.04     51.53 o
   0   7   2      134.81      254.91    120.80 o
   1   7   2      419.81      562.88     96.43 o
   2   7   2      618.31      634.53    105.19 o
   3   7   2      247.25      134.49    103.62 o
   4   7   2       98.00      172.98    143.14 o
  -5   8   2       47.03      110.60    109.47 o
  -4   8   2       51.26       -7.50     87.80 o
  -3   8   2       59.86      -68.00     90.88 o
  -2   8   2        1.30       24.14     82.95 o
  -1   8   2       34.11        3.08     96.86 o
   0   8   2       42.34       76.89     84.85 o
   1   8   2      705.06      651.99    114.82 o
   2   8   2      122.37      109.55     76.66 o
  -2   9   2       13.75       30.16    103.84 o
  -1   9   2       22.49      146.57    121.69 o
   0  -9   3       19.70       63.73     64.01 o
   1  -9   3       17.79       27.57     52.91 o
   2  -9   3       15.08        6.94     87.17 o
  -3  -8   3       29.02      136.29     70.93 o
  -2  -8   3       29.81       85.54     65.13 o
  -1  -8   3       97.52       72.05     89.43 o
   0  -8   3      375.46      376.83    111.12 o
   1  -8   3      264.63      295.45     75.52 o
   2  -8   3      176.07      101.54     61.02 o
   3  -8   3       28.50      -11.44     85.89 o
   4  -8   3       12.00       89.01     96.55 o
  -4  -7   3      101.84       64.80     65.93 o
  -3  -7   3        4.37       64.65     71.85 o
  -2  -7   3        2.18        6.01     50.50 o
  -1  -7   3      138.92      145.84     58.73 o
   0  -7   3      319.96      362.97     72.16 o
   1  -7   3      367.82      180.74    113.39 o
   2  -7   3       63.19       87.94     49.26 o
   3  -7   3       65.01      156.03     55.35 o
   4  -7   3      207.54      123.60     88.93 o
   6  -7   3        1.29       -4.61     55.39 o
  -5  -6   3       65.08      118.64     68.66 o
  -4  -6   3       68.06       12.81     50.03 o
  -3  -6   3      200.90      165.29     59.45 o
  -2  -6   3       21.87        0.36     35.11 o
  -1  -6   3      316.56      233.37     72.48 o
   0  -6   3      125.69      141.30     69.10 o
   1  -6   3      314.15      296.94     61.53 o
   2  -6   3      327.20      392.81     69.00 o
   3  -6   3       24.79       33.42     52.92 o
   4  -6   3      266.72      405.26     83.38 o
   5  -6   3      116.21      302.84     98.55 o
   6  -6   3       57.53      -52.57     66.91 o
  -6  -5   3      149.58      135.65     72.12 o
  -5  -5   3       13.60       36.46     54.37 o
  -4  -5   3      171.29      204.85     64.91 o
  -3  -5   3      222.42      226.98     58.26 o
  -2  -5   3        0.23       62.41     36.81 o
  -1  -5   3      211.27      218.27     49.01 o
   0  -5   3       11.49       22.20     27.85 o
   1  -5   3      193.45      237.62     65.98 o
   2  -5   3       47.56       53.40     25.22 o
   3  -5   3      124.47      152.80     35.72 o
   4  -5   3      482.35      466.09     56.28 o
   5  -5   3      111.30       98.07     64.92 o
   6  -5   3      184.13      236.01    100.15 o
   7  -5   3       73.61       65.79     82.73 o
  -7  -4   3       85.37      191.72     99.55 o
  -6  -4   3        2.14       23.59     50.29 o
  -5  -4   3       11.87       25.96     40.99 o
  -4  -4   3      838.65      698.20     88.57 o
  -3  -4   3      183.77       98.50     39.53 o
  -2  -4   3      232.44      300.48     85.87 o
  -1  -4   3      441.45      426.74     57.86 o
   0  -4   3        7.40       20.21     12.67 o
   1  -4   3      210.36      206.83     34.84 o
   2  -4   3      739.88      861.82     55.67 o
   3  -4   3        2.30       26.94     25.99 o
   4  -4   3       83.50      107.98     29.96 o
   5  -4   3      306.62      412.52    129.38 o
   6  -4   3      167.80      129.53     69.99 o
   7  -4   3        2.27       90.75     81.26 o
  -7  -3   3      180.87      146.35    100.20 o
  -6  -3   3        5.49       18.50     37.39 o
  -5  -3   3       38.62       73.72     36.54 o
  -4  -3   3     1092.94     1134.67     80.85 o
  -3  -3   3      507.55      505.20     52.33 o
  -2  -3   3       19.55       -0.32     14.54 o
  -1  -3   3      233.43      213.62     36.92 o
   0  -3   3       79.03      116.69     27.05 o
   1  -3   3     1024.00     1087.89     69.35 o
   2  -3   3      282.85      224.67     53.48 o
   3  -3   3      499.71      478.80     44.08 o
   4  -3   3      240.60      248.85     37.83 o
   5  -3   3      745.00      694.17     79.89 o
   6  -3   3       88.10       23.83     63.99 o
   7  -3   3       14.02      -46.98     58.03 o
   8  -3   3       50.05      121.95     88.71 o
  -7  -2   3      142.08      153.54     88.10 o
  -6  -2   3      386.47      441.26     84.87 o
  -5  -2   3      739.75      798.75     66.76 o
  -4  -2   3     1312.36     1258.63    101.53 o
  -3  -2   3      645.29      690.22     55.64 o
  -2  -2   3      359.24      366.64     37.50 o
  -1  -2   3      474.10      582.64     42.94 o
   0  -2   3      125.90      183.03     21.18 o
   1  -2   3      385.45      453.74     30.25 o
   2  -2   3      156.26      221.56     29.36 o
   3  -2   3       97.22       82.24     20.58 o
   4  -2   3      554.52      535.98     48.17 o
   5  -2   3       16.94      -12.24     28.92 o
   6  -2   3       40.58       46.78     42.58 o
   7  -2   3       46.05       82.47     53.59 o
   8  -2   3       39.04      140.98     96.64 o
  -7  -1   3      175.59      210.53     96.99 o
  -6  -1   3      486.23      436.89     59.61 o
  -5  -1   3      314.31      428.30     48.72 o
  -4  -1   3     1126.37     1217.17     67.00 o
  -3  -1   3     3067.53     2991.40     91.44 o
  -2  -1   3       16.05        9.46      8.62 o
  -1  -1   3     2456.00     2427.23     65.61 o
   0  -1   3      529.26      526.29     22.26 o
   1  -1   3      317.04      371.30     37.39 o
   2  -1   3       40.08       33.50     13.09 o
   3  -1   3       21.80        3.63     11.93 o
   4  -1   3      385.11      354.22     84.81 o
   5  -1   3      135.03      102.01     40.48 o
   6  -1   3      222.84      155.80    175.32 o
   7  -1   3       28.95       32.76     49.79 o
   8  -1   3       16.50      -78.22     78.22 o
  -8   0   3       39.81       73.41     89.58 o
  -7   0   3        0.06       57.98     70.29 o
  -6   0   3      373.10      403.81     44.14 o
  -5   0   3       38.47       52.70     25.37 o
  -4   0   3        8.60       20.83     15.88 o
  -3   0   3     3096.33     3052.73     90.79 o
  -2   0   3     5424.07     5544.07    108.83 o
  -1   0   3    13292.22    13196.02    242.07 o
   0   0   3     1024.92      991.58     32.74 o
   1   0   3     4822.87     4579.56    110.12 o
   2   0   3      710.04      648.43     49.91 o
   3   0   3      215.11      175.52     27.12 o
   4   0   3      400.79      372.84     45.32 o
   5   0   3      154.33      156.94     33.17 o
   6   0   3       21.79       17.79     31.04 o
   7   0   3        0.16       42.38     42.35 o
   8   0   3        0.02       17.85     56.18 o
  -8   1   3        6.04       46.11     98.25 o
  -7   1   3      147.95      203.86     98.25 o
  -6   1   3        2.37       18.72     36.03 o
  -5   1   3       92.01      109.57     23.41 o
  -4   1   3     1490.21     1549.92     70.59 o
  -3   1   3     2607.76     2614.32     65.46 o
  -2   1   3        4.84       -8.37      8.37 o
  -1   1   3      249.33      216.90     27.53 o
   0   1   3     2693.71     2478.24     62.28 o
   1   1   3     1842.72     1787.92     63.76 o
   2   1   3     1554.31     1677.44     57.74 o
   3   1   3     1953.49     1954.06     71.62 o
   4   1   3      898.83      841.82     60.92 o
   5   1   3      553.94      546.09     58.60 o
   6   1   3        0.50        9.93     31.17 o
   7   1   3        9.13       18.77     37.52 o
  -8   2   3       77.91      282.56    121.04 o
  -7   2   3       42.62        4.98     61.71 o
  -6   2   3        0.28      -21.34     38.30 o
  -5   2   3      193.31      174.02     45.89 o
  -4   2   3      357.15      427.92     40.67 o
  -3   2   3       80.83       53.21     21.83 o
  -2   2   3      229.20      249.12     19.12 o
  -1   2   3      350.59      411.15     26.75 o
   0   2   3     1380.69     1282.56     48.37 o
   1   2   3     7281.93     7210.51    160.93 o
   2   2   3     6085.82     6140.25    150.51 o
   3   2   3      836.40      960.77     67.19 o
   4   2   3      392.37      415.55     46.85 o
   5   2   3      408.91      423.04     68.69 o
   6   2   3      322.81      319.40     54.57 o
   7   2   3       44.76       77.95     55.82 o
  -8   3   3       60.34       68.12     89.19 o
  -7   3   3        0.59       -0.89     43.13 o
  -6   3   3        2.19       28.08     32.17 o
  -5   3   3       43.11       10.98     23.01 o
  -4   3   3      393.54      458.22     84.60 o
  -3   3   3      343.06      360.18     29.48 o
  -2   3   3      254.31      236.65     23.74 o
  -1   3   3        0.16        0.69     11.85 o
   0   3   3       47.82       51.58     25.74 o
   1   3   3       17.54       21.91     15.79 o
   2   3   3       61.06       45.59     19.40 o
   3   3   3      990.47      922.34     63.75 o
   4   3   3      272.46      308.60     71.41 o
   5   3   3      262.77      226.65     86.72 o
   6   3   3      404.56      256.17    100.72 o
   7   3   3       44.16       24.58     54.46 o
  -8   4   3       38.26       39.05     91.74 o
  -7   4   3       91.56      157.27     87.37 o
  -6   4   3      303.24      376.12    109.20 o
  -5   4   3      786.17     1044.90     85.52 o
  -4   4   3      592.34      526.40     55.86 o
  -3   4   3      757.12      730.97     62.56 o
  -2   4   3      140.28      163.28     26.93 o
  -1   4   3       99.03      121.76     26.08 o
   0   4   3       56.02       76.24     22.54 o
   1   4   3       67.53       61.44     21.51 o
   2   4   3      762.56      864.95     62.24 o
   3   4   3      163.67      188.05     56.84 o
   4   4   3       18.37       18.17     41.22 o
   5   4   3       62.30       72.89     74.45 o
   6   4   3      172.76      227.52    108.13 o
  -7   5   3      137.70      111.62     60.62 o
  -6   5   3       14.32       43.53     40.45 o
  -5   5   3       20.36       12.03     28.56 o
  -4   5   3        1.46       -5.64     23.35 o
  -3   5   3      735.48      685.36     76.85 o
  -2   5   3      411.71      465.57     45.37 o
  -1   5   3        3.40      -16.38     16.38 o
   0   5   3      608.29      607.19     53.26 o
   1   5   3       41.14       88.55     46.56 o
   2   5   3      101.65      111.59     50.82 o
   3   5   3      497.36      518.15    174.89 o
   4   5   3      176.20      286.77     72.76 o
   5   5   3      121.64      197.27    103.23 o
   6   5   3      285.80      528.84    150.90 o
  -7   6   3       14.49       47.79     55.55 o
  -6   6   3       38.08       68.04     47.01 o
  -5   6   3       65.17        1.61     32.98 o
  -4   6   3        2.22      -11.48     36.52 o
  -3   6   3      937.78      929.58    139.89 o
  -2   6   3      550.37      554.57     69.42 o
  -1   6   3       57.31       44.32     38.09 o
   0   6   3       63.19      -23.54     28.33 o
   1   6   3      222.86      258.75     62.43 o
   2   6   3     1904.34     2317.72    186.15 o
   3   6   3      422.32      538.76    203.51 o
   4   6   3        1.12      -52.23     52.23 o
   5   6   3       10.69       11.18     83.47 o
  -6   7   3       23.96      -28.31     43.08 o
  -5   7   3      101.22      111.57     58.65 o
  -4   7   3      159.47      112.04     55.56 o
  -3   7   3       64.98       -0.13     76.53 o
  -2   7   3        1.02       13.48     80.00 o
  -1   7   3       47.44       54.36     46.12 o
   0   7   3      101.10       96.44     61.56 o
   1   7   3       55.68       62.15     59.43 o
   2   7   3       76.79       64.24     68.80 o
   3   7   3       32.93      119.11    160.11 o
   4   7   3       50.17       -6.07     95.30 o
  -4   8   3        0.92      -46.93     82.47 o
  -3   8   3       75.33       75.32     99.29 o
  -2   8   3      165.18       56.47     98.03 o
  -1   8   3      132.97      155.06    108.65 o
   0   8   3       59.90      129.92    109.47 o
   1   8   3      136.87      177.87     90.21 o
   2   8   3       62.99      106.48     72.76 o
  -1   9   3       36.53      135.86    123.38 o
   0  -9   4        0.13      -52.42     56.92 o
   1  -9   4        3.77        6.08     61.31 o
   2  -9   4        0.32      -11.26     59.04 o
  -3  -8   4       47.30      107.53     70.83 o
  -2  -8   4        9.59       11.02     58.62 o
  -1  -8   4       58.98        2.05     56.63 o
   0  -8   4       10.72        2.13    109.40 o
   1  -8   4        0.42       -1.10     43.85 o
   2  -8   4       53.10        0.93     47.76 o
   3  -8   4        4.59       56.01     50.47 o
   4  -8   4       22.09      191.25    105.22 o
  -4  -7   4      463.26      371.13    111.77 o
  -3  -7   4      263.45      266.04    131.53 o
  -2  -7   4       67.72       84.22     51.67 o
  -1  -7   4      213.11      271.05     69.12 o
   0  -7   4      484.84      573.56     89.98 o
   1  -7   4       48.17        6.41     64.05 o
   2  -7   4        0.20        7.09     64.46 o
   3  -7   4        3.33       15.06     98.14 o
   4  -7   4        0.02       38.27     51.73 o
   6  -7   4       76.81      105.53     86.98 o
  -5  -6   4       95.90       98.82     63.12 o
  -4  -6   4      196.93      138.57     71.55 o
  -3  -6   4       50.33       47.97     72.52 o
  -2  -6   4       14.62      -22.91     33.04 o
  -1  -6   4      371.65      316.40     66.84 o
   0  -6   4      487.24      530.21     79.21 o
   1  -6   4      147.68      109.13    115.30 o
   2  -6   4       82.13      180.47     53.39 o
   3  -6   4      171.65      222.34     74.97 o
   4  -6   4        3.99       -2.20     32.06 o
   5  -6   4        3.87      -52.05     52.05 o
   6  -6   4        1.21      -35.41     64.40 o
  -6  -5   4        5.31      -17.77     53.46 o
  -5  -5   4        5.40        2.37     58.92 o
  -4  -5   4      480.44      433.81     79.09 o
  -3  -5   4     1897.04     2152.60    146.92 o
  -2  -5   4      496.93      404.52     65.93 o
  -1  -5   4      421.87      463.56     67.77 o
   0  -5   4      602.99      504.14     67.83 o
   1  -5   4      112.40       82.55     36.01 o
   2  -5   4      133.07      130.14     40.06 o
   3  -5   4       24.34       23.52     25.06 o
   4  -5   4       28.08       48.74     47.99 o
   5  -5   4       19.93       -8.19     82.06 o
   6  -5   4       10.30       -1.08     55.64 o
   7  -5   4       50.08      -49.79     58.68 o
  -7  -4   4        4.24       86.50     99.89 o
  -6  -4   4       31.12       59.08     47.24 o
  -5  -4   4       46.63       46.60     38.52 o
  -4  -4   4       15.40        9.87     30.74 o
  -3  -4   4      749.16      880.16     91.47 o
  -2  -4   4       82.55       55.81     29.49 o
  -1  -4   4       90.13      121.29     45.03 o
   0  -4   4      398.80      471.90     68.20 o
   1  -4   4     2204.55     2202.53     78.93 o
   2  -4   4     9572.65     9757.11    224.79 o
   3  -4   4     1040.90     1142.25     75.29 o
   4  -4   4       41.66       22.48     23.04 o
   5  -4   4        5.26        7.43     30.42 o
   6  -4   4      140.45       30.37     43.63 o
   7  -4   4        3.68       24.36     69.56 o
  -7  -3   4       68.81       73.98     90.70 o
  -6  -3   4       80.11       48.35     44.53 o
  -5  -3   4        1.40        3.67     31.62 o
  -4  -3   4       57.38       50.23     26.32 o
  -3  -3   4       18.20       15.47     19.68 o
  -2  -3   4       54.86       78.84     25.06 o
  -1  -3   4      783.65      737.14     62.51 o
   0  -3   4     1879.25     1826.19     59.53 o
   1  -3   4     5259.13     5070.46    127.60 o
   2  -3   4     4274.16     4133.98    116.84 o
   3  -3   4      315.16      352.01     37.75 o
   4  -3   4      721.45      685.64     75.88 o
   5  -3   4       65.76       72.11     75.30 o
   6  -3   4       64.33       72.12     44.60 o
   7  -3   4       73.88       28.08     46.80 o
  -7  -2   4       18.50       12.18     62.71 o
  -6  -2   4      142.94       66.90     48.74 o
  -5  -2   4       77.96      166.87     62.54 o
  -4  -2   4      733.59      781.52     58.50 o
  -3  -2   4      431.38      486.09     38.43 o
  -2  -2   4       71.42       91.77     17.89 o
  -1  -2   4        3.96       13.01      8.88 o
   0  -2   4      271.34      291.56     21.86 o
   1  -2   4     3658.07     3620.27     93.93 o
   2  -2   4       50.44       56.77     18.10 o
   3  -2   4     1351.09     1290.35     58.80 o
   4  -2   4      584.10      643.59     74.69 o
   5  -2   4      180.72       93.88     36.56 o
   6  -2   4      247.91      158.18     52.13 o
   7  -2   4      134.05       13.27     66.93 o
   8  -2   4       58.04       62.23    101.19 o
  -7  -1   4      686.94      993.80    167.63 o
  -6  -1   4      359.16      272.49     85.97 o
  -5  -1   4      326.53      302.39     43.56 o
  -4  -1   4     1014.98     1082.91    102.93 o
  -3  -1   4     1597.55     1689.90     57.94 o
  -2  -1   4        2.53       -2.03      8.35 o
  -1  -1   4      594.00      597.22     31.55 o
   0  -1   4       82.06      126.61     20.15 o
   1  -1   4     1440.89     1360.72     45.19 o
   2  -1   4       11.54       25.28     26.76 o
   3  -1   4        1.40       -0.94     13.12 o
   4  -1   4       69.75       61.92     30.81 o
   5  -1   4      780.41      948.87     91.95 o
   6  -1   4      923.48      949.54    150.83 o
   7  -1   4      183.06      152.44     58.00 o
   8  -1   4       26.90       -8.62     55.79 o
  -8   0   4       42.31       58.04     55.13 o
  -7   0   4      235.05      188.34     89.23 o
  -6   0   4      374.23      474.14     78.92 o
  -5   0   4      363.65      371.38     44.57 o
  -4   0   4       84.41      106.30     61.31 o
  -3   0   4     2964.91     3118.14     81.16 o
  -2   0   4     4741.61     4571.75     94.72 o
  -1   0   4      696.22      762.17     32.85 o
   0   0   4      105.94      108.41     21.13 o
   1   0   4      266.08      272.33     31.15 o
   2   0   4       12.48       22.24     13.77 o
   3   0   4       13.12        0.10      9.04 o
   4   0   4       57.74       69.10     22.71 o
   5   0   4       17.22       -4.64     23.20 o
   6   0   4      260.85      241.59     46.49 o
   7   0   4       40.15        6.24     44.16 o
   8   0   4        0.52       12.31     84.85 o
  -8   1   4       13.56       49.45     99.09 o
  -7   1   4        0.64       27.73     51.51 o
  -6   1   4       70.74      121.69     56.32 o
  -5   1   4      760.76      753.81     85.61 o
  -4   1   4     2492.94     2384.57     65.10 o
  -3   1   4     5459.17     5834.36    107.95 o
  -2   1   4     3026.95     2986.15     96.89 o
  -1   1   4     1222.61     1061.56     57.33 o
   0   1   4     8514.94     7758.51    152.56 o
   1   1   4     3417.58     3129.37     81.41 o
   2   1   4       20.12        2.63     12.66 o
   3   1   4       23.83        8.57     15.27 o
   4   1   4        0.69       -3.86     16.48 o
   5   1   4      132.71      108.38     33.55 o
   6   1   4       50.05       32.15     48.96 o
   7   1   4       51.03       33.58     42.73 o
  -8   2   4        7.93      105.00     63.11 o
  -7   2   4        0.17       12.59     38.83 o
  -6   2   4        6.96       39.89     34.42 o
  -5   2   4      309.52      378.90     52.84 o
  -4   2   4       83.68       93.63     28.12 o
  -3   2   4      626.17      577.62     29.41 o
  -2   2   4      303.75      326.41     69.45 o
  -1   2   4     1367.49     1272.66     77.01 o
   0   2   4      648.57      624.77     36.68 o
   1   2   4     7934.13     7885.11    176.40 o
   2   2   4     1472.48     1627.65     68.41 o
   3   2   4     1698.02     1795.57     78.40 o
   4   2   4       16.01      -17.68     19.04 o
   5   2   4       89.42       63.04     30.99 o
   6   2   4        5.41       23.91     32.22 o
   7   2   4       57.16        7.09     48.55 o
  -8   3   4       27.85       89.86     66.39 o
  -7   3   4      547.45      516.01     80.28 o
  -6   3   4       16.88      -31.68     36.33 o
  -5   3   4       73.59       65.32     28.43 o
  -4   3   4      507.99      573.55     57.95 o
  -3   3   4     1472.88     1524.94     53.53 o
  -2   3   4     1058.13     1093.91     59.13 o
  -1   3   4      591.48      567.09     60.04 o
   0   3   4     3758.97     3648.97    104.58 o
   1   3   4     1397.05     1534.75     70.10 o
   2   3   4      251.19      280.30     37.60 o
   3   3   4       35.69       37.85     25.87 o
   4   3   4       48.31       14.86     29.60 o
   5   3   4      314.27      470.23     73.85 o
   6   3   4       79.55       13.17     68.21 o
   7   3   4       81.61       77.86     57.18 o
  -7   4   4       89.17      102.77     49.90 o
  -6   4   4        2.06      -11.54     32.02 o
  -5   4   4       42.72       -2.15     27.21 o
  -4   4   4      110.09      147.40     35.64 o
  -3   4   4       41.48       47.87     25.50 o
  -2   4   4      238.20      252.57     41.38 o
  -1   4   4      544.35      586.08     56.60 o
   0   4   4      626.50      617.35     49.31 o
   1   4   4      716.62      788.15     90.22 o
   2   4   4      463.77      535.44     53.44 o
   3   4   4       78.86       20.94     37.97 o
   4   4   4       34.33       12.78     51.31 o
   5   4   4       31.01       -5.63     58.98 o
   6   4   4       83.78      -30.94     67.56 o
  -7   5   4       30.11       50.29     46.84 o
  -6   5   4        5.49       17.17     37.81 o
  -5   5   4       33.79       13.92     28.02 o
  -4   5   4       67.16      121.95     34.38 o
  -3   5   4        7.31      -15.25     21.92 o
  -2   5   4       72.33       39.93     23.54 o
  -1   5   4       54.96       55.08     23.60 o
   0   5   4        7.49       28.81     24.06 o
   1   5   4      312.96      415.64     70.19 o
   2   5   4      835.96      896.45    104.46 o
   3   5   4      411.27      390.67     79.48 o
   4   5   4      355.55      498.59    129.27 o
   5   5   4      229.42      522.38    138.51 o
  -6   6   4        8.17       30.88     39.95 o
  -5   6   4        1.25       23.88     33.46 o
  -4   6   4        0.90       84.44     46.86 o
  -3   6   4      181.93       63.18     42.33 o
  -2   6   4      603.53      529.98    114.28 o
  -1   6   4       53.68       29.72     35.69 o
   0   6   4       46.97       48.03     42.52 o
   1   6   4      106.54       60.67     49.11 o
   2   6   4     1130.15     1341.46    136.07 o
   3   6   4      230.67      170.85     68.24 o
   4   6   4       35.80       29.99     82.69 o
   5   6   4       11.92      113.41     97.73 o
  -6   7   4       21.39       15.01     65.59 o
  -5   7   4      150.68      142.18     61.68 o
  -4   7   4      236.22      272.77     70.80 o
  -3   7   4       13.99        6.46     69.69 o
  -2   7   4        0.35       42.60     81.86 o
  -1   7   4       20.23      -26.09     67.13 o
   0   7   4       40.65       89.52     55.18 o
   1   7   4        1.77       36.61     54.81 o
   2   7   4      174.30      147.20     71.56 o
   3   7   4        2.56       16.27     65.91 o
  -4   8   4       42.24       73.67     96.68 o
  -3   8   4       38.00       80.52    101.50 o
  -2   8   4       75.00      220.67    115.67 o
  -1   8   4        1.31       66.83     89.97 o
   0   8   4       24.20       22.71     87.63 o
   1   8   4       14.77       14.06     65.36 o
   2   8   4        3.92      -20.71     90.29 o
   0  -9   5      133.56       24.18     78.31 o
   1  -9   5       68.19       51.02     69.01 o
  -3  -8   5       14.46       43.81     77.14 o
  -2  -8   5       12.12      -15.54     52.38 o
  -1  -8   5       42.86        1.80     46.47 o
   0  -8   5      156.10      233.47     89.34 o
   1  -8   5       93.22       32.30     52.13 o
   2  -8   5      157.19      272.31     75.61 o
   3  -8   5      146.73       89.12     68.02 o
  -4  -7   5       54.35      -41.07     51.92 o
  -3  -7   5        7.97      -39.83     39.83 o
  -2  -7   5        2.49       52.01     47.55 o
  -1  -7   5        0.06      -64.66     86.11 o
   0  -7   5       88.24       48.45     46.59 o
   1  -7   5      133.96      225.23     60.88 o
   2  -7   5      287.16      352.38     76.72 o
   3  -7   5        5.41      -35.88     48.67 o
   4  -7   5       14.06       54.56     59.94 o
  -5  -6   5      131.20      151.39     64.90 o
  -4  -6   5        1.63       -4.64     45.63 o
  -3  -6   5      112.37       86.47     51.68 o
  -2  -6   5       35.20       39.34     37.59 o
  -1  -6   5       49.66       98.87     46.76 o
   0  -6   5      225.56      120.90     46.29 o
   1  -6   5       10.29       12.27     33.94 o
   2  -6   5        6.20       42.76     36.79 o
   3  -6   5      412.78      357.61     68.95 o
   4  -6   5       62.03       33.17     39.65 o
   5  -6   5      220.91      308.12     70.09 o
   6  -6   5      244.86      107.39     87.76 o
  -6  -5   5       38.27      107.17     64.37 o
  -5  -5   5       20.81       30.73     47.79 o
  -4  -5   5      267.64      137.38     49.99 o
  -3  -5   5     1295.32     1258.11    288.30 o
  -2  -5   5      189.06      170.00    100.72 o
  -1  -5   5        1.73        6.67     29.14 o
   0  -5   5      562.10      582.17     86.93 o
   1  -5   5        0.64       27.03     37.94 o
   2  -5   5      235.58      196.62     35.58 o
   3  -5   5      321.85      402.63     51.86 o
   4  -5   5      180.80      183.20     57.16 o
   5  -5   5       87.68       61.40     76.06 o
   6  -5   5      112.56       63.46     47.56 o
   7  -5   5        1.33       59.16     83.16 o
  -7  -4   5       21.79       86.63    106.87 o
  -6  -4   5      387.11      413.07     97.07 o
  -5  -4   5      569.37      508.95     70.81 o
  -4  -4   5      980.68     1155.26    132.16 o
  -3  -4   5     1947.31     2037.08    108.40 o
  -2  -4   5     1536.78     1579.75    128.56 o
  -1  -4   5      467.91      317.56     93.13 o
   0  -4   5      404.72      380.41     30.82 o
   1  -4   5       58.11       38.43     19.53 o
   2  -4   5        1.08       35.25     24.71 o
   3  -4   5       25.93        2.04     22.16 o
   4  -4   5       25.89       66.51     33.75 o
   5  -4   5       81.71       68.37     55.19 o
   6  -4   5       21.61       28.89     50.47 o
   7  -4   5       71.49       56.94     84.77 o
  -7  -3   5        7.43      -41.25     41.25 o
  -6  -3   5       15.78       57.96     40.32 o
  -5  -3   5      233.14      153.25     42.26 o
  -4  -3   5      261.80      332.58     50.33 o
  -3  -3   5      186.53      120.28     37.94 o
  -2  -3   5      990.62     1034.74     42.90 o
  -1  -3   5     1373.25     1361.02     69.86 o
   0  -3   5     6171.57     6120.93    143.25 o
   1  -3   5     2744.54     2654.70     84.97 o
   2  -3   5       82.16       67.46     22.32 o
   3  -3   5      269.56      386.98     78.12 o
   4  -3   5       99.79       70.56     46.59 o
   5  -3   5       86.90      135.89     48.93 o
   6  -3   5        1.16       24.41     35.42 o
   7  -3   5       14.18       12.29     44.11 o
  -7  -2   5        2.99      -65.83     72.42 o
  -6  -2   5        0.40      -20.09     41.42 o
  -5  -2   5       83.92       79.50     44.61 o
  -4  -2   5       52.79       54.43     19.61 o
  -3  -2   5       71.26       59.17     15.45 o
  -2  -2   5      801.23      884.63     45.47 o
  -1  -2   5       91.35      107.13     18.25 o
   0  -2   5     2002.46     1908.71     55.13 o
   1  -2   5     3229.90     2955.11     84.17 o
   2  -2   5     2812.83     2879.60     87.39 o
   3  -2   5     1194.48     1323.69     59.02 o
   4  -2   5      995.96      996.55     88.65 o
   5  -2   5      340.70      435.19     68.29 o
   6  -2   5       27.98      -14.52     31.57 o
   7  -2   5        0.53       21.22     45.06 o
  -7  -1   5       25.12       20.02     38.60 o
  -6  -1   5       80.72      125.08     41.13 o
  -5  -1   5       16.11       11.96     18.42 o
  -4  -1   5       50.20       65.71     18.63 o
  -3  -1   5      204.81      217.58     36.91 o
  -2  -1   5     1633.26     1607.02     59.12 o
  -1  -1   5       37.56       65.85     15.38 o
   0  -1   5      732.41      792.41     38.08 o
   1  -1   5      692.10      624.94     26.37 o
   2  -1   5      132.24      103.11     27.95 o
   3  -1   5        7.54       20.31     23.38 o
   4  -1   5      449.13      339.79     52.77 o
   5  -1   5      607.80      491.43    110.34 o
   6  -1   5      644.31      620.54     84.93 o
   7  -1   5       51.13       10.48     44.44 o
  -8   0   5       52.56       77.87     56.08 o
  -7   0   5      225.89      286.66     61.96 o
  -6   0   5      166.31      219.32     48.88 o
  -5   0   5        2.32       -1.80     16.12 o
  -4   0   5        0.26        1.77     15.06 o
  -3   0   5      195.53      179.61     21.72 o
  -2   0   5       67.33       54.76     18.30 o
  -1   0   5      359.63      348.78     25.74 o
   0   0   5       54.18       59.53     19.38 o
   1   0   5     1276.86     1169.09     84.42 o
   2   0   5     1501.86     1378.11     61.54 o
   3   0   5     1699.17     1669.06    111.32 o
   4   0   5      435.80      446.54     48.76 o
   5   0   5      221.13      291.18     46.39 o
   6   0   5       72.24       67.72     45.16 o
   7   0   5       97.17      123.62     55.83 o
  -8   1   5      149.81      138.89     69.71 o
  -7   1   5       34.17      114.33     46.81 o
  -6   1   5      846.77      854.07     84.75 o
  -5   1   5       10.21       27.81     24.19 o
  -4   1   5     1293.47     1308.27     46.67 o
  -3   1   5     2337.80     2268.63     63.00 o
  -2   1   5      726.01      881.87     64.06 o
  -1   1   5      285.11      296.09     33.52 o
   0   1   5      741.79      664.74     35.05 o
   1   1   5      266.45      267.29     22.71 o
   2   1   5      909.14      888.02     52.63 o
   3   1   5       78.80       67.18     17.75 o
   4   1   5      460.89      501.35     52.03 o
   5   1   5      371.71      375.99     65.12 o
   6   1   5        1.22       12.48     37.13 o
   7   1   5       43.20       55.74     43.33 o
  -8   2   5        4.95       32.35     58.86 o
  -7   2   5      172.56      374.09     69.87 o
  -6   2   5      181.07      119.26     41.15 o
  -5   2   5      176.63      145.25     38.04 o
  -4   2   5      348.24      331.09     47.41 o
  -3   2   5     1029.49     1037.89     84.59 o
  -2   2   5      976.18      992.81     74.08 o
  -1   2   5      209.86      229.06     22.64 o
   0   2   5        7.08       -0.88     10.99 o
   1   2   5      676.31      727.47     51.83 o
   2   2   5       44.53       30.05     29.95 o
   3   2   5      496.15      561.03     48.99 o
   4   2   5      282.31      299.51     53.59 o
   5   2   5      138.01      116.38     36.14 o
   6   2   5      230.44      141.32     43.98 o
   7   2   5      150.03      141.95     54.76 o
  -8   3   5       20.44        7.13     54.65 o
  -7   3   5      718.35      821.38     97.21 o
  -6   3   5      424.16      428.11     64.54 o
  -5   3   5      107.87      120.34     39.98 o
  -4   3   5       14.02       36.52     29.11 o
  -3   3   5      250.59      323.91     50.99 o
  -2   3   5      550.17      618.49     57.77 o
  -1   3   5     1049.85      959.40     50.58 o
   0   3   5       20.28       26.20     16.19 o
   1   3   5      115.69       54.72     21.25 o
   2   3   5        6.93      -11.28     16.66 o
   3   3   5      176.03      152.83     40.61 o
   4   3   5      997.75      770.27    108.47 o
   5   3   5       63.56       70.95     45.24 o
   6   3   5       69.80       11.07     42.24 o
  -7   4   5      507.13      421.87     72.51 o
  -6   4   5      258.33      360.82     88.62 o
  -5   4   5      244.24      291.14     50.71 o
  -4   4   5       31.53       24.36     27.16 o
  -3   4   5      688.99      677.91     75.52 o
  -2   4   5     1500.73     1477.36    133.42 o
  -1   4   5       67.16       73.10     29.35 o
   0   4   5      765.19      852.02     66.99 o
   1   4   5       90.61       67.30     27.27 o
   2   4   5       27.03       -8.65     21.21 o
   3   4   5     1285.96     1506.80     90.53 o
   4   4   5      366.55      376.17    107.04 o
   5   4   5       40.55       94.82     78.70 o
   6   4   5      101.00      160.35    114.89 o
  -7   5   5       60.12       44.02     44.24 o
  -6   5   5       21.73       30.62     36.19 o
  -5   5   5       41.05       22.86     36.02 o
  -4   5   5       80.33      113.09     41.38 o
  -3   5   5      738.40      865.20     91.46 o
  -2   5   5     1530.25     1612.03    275.43 o
  -1   5   5      745.99      688.08     82.21 o
   0   5   5      759.00      884.63     66.87 o
   1   5   5      447.93      550.53     57.55 o
   2   5   5      139.10      262.37     64.47 o
   3   5   5       43.68       24.31     59.37 o
   4   5   5        3.20       49.36     68.39 o
   5   5   5       94.79       29.69     87.45 o
  -6   6   5        0.93       -5.69     40.59 o
  -5   6   5       62.59       25.53     46.53 o
  -4   6   5      182.51      157.47     56.58 o
  -3   6   5       73.38       69.03     39.89 o
  -2   6   5       50.82       65.99     52.72 o
  -1   6   5      127.29      108.37     74.67 o
   0   6   5      524.98      815.62    133.89 o
   1   6   5      268.61      286.36    108.26 o
   2   6   5      730.23      860.83    112.92 o
   3   6   5      329.63      373.58    164.81 o
   4   6   5       94.97      111.59     92.65 o
  -5   7   5       56.33       31.81     56.83 o
  -4   7   5      112.30       66.30     53.15 o
  -3   7   5       17.13       53.22     81.39 o
  -2   7   5      139.12      195.67     97.90 o
  -1   7   5       16.28      -10.53     80.78 o
   0   7   5       21.25       13.43     51.79 o
   1   7   5       59.95       38.66     54.29 o
   2   7   5      387.19      592.81    104.00 o
   3   7   5      179.45      287.34    137.53 o
  -4   8   5        2.98        6.54     89.49 o
  -3   8   5        0.16       34.76     87.06 o
  -2   8   5       13.97      -55.82     76.45 o
  -1   8   5       28.56        6.67     73.85 o
   0   8   5       14.71       19.20     88.36 o
   1   8   5        1.27      -37.38     97.33 o
   2   8   5      141.98      280.99     95.16 o
  -2  -8   6      269.90      221.95    108.54 o
  -1  -8   6       98.49      114.90     80.61 o
   0  -8   6      261.06      124.71     88.99 o
   1  -8   6      190.37      182.94     68.02 o
   2  -8   6        7.26       80.86     57.46 o
   3  -8   6       30.28       60.85     59.94 o
   4  -8   6       21.02      129.62     87.02 o
  -4  -7   6        1.13       -5.54     58.24 o
  -3  -7   6       56.42       75.18     66.80 o
  -2  -7   6      337.78      281.28     74.24 o
  -1  -7   6      197.02      332.69     75.61 o
   0  -7   6      405.15      447.01    240.37 o
   1  -7   6      537.84      540.33    184.72 o
   2  -7   6      349.34      293.52     85.94 o
   3  -7   6      118.21       64.16     54.16 o
   4  -7   6        0.65       12.57     59.59 o
  -5  -6   6       87.38       97.63     69.34 o
  -4  -6   6       60.72       13.70     43.64 o
  -3  -6   6       33.98       -0.48     56.32 o
  -2  -6   6       14.90      -16.49     33.28 o
  -1  -6   6       10.17       14.87     34.73 o
   0  -6   6        1.31      -21.31     30.99 o
   1  -6   6      157.12      158.43     56.14 o
   2  -6   6      373.63      559.37    236.45 o
   3  -6   6     1420.11     1469.33    122.68 o
   4  -6   6      617.19      819.07    139.63 o
   5  -6   6      111.86       76.02     53.17 o
   6  -6   6       20.85        8.80     71.38 o
  -6  -5   6        3.87      -33.05     56.49 o
  -5  -5   6        3.07       34.21     49.16 o
  -4  -5   6        5.38       34.08     40.11 o
  -3  -5   6       12.71       72.29     43.15 o
  -2  -5   6       65.50       90.49     43.20 o
  -1  -5   6       55.23       68.14     41.00 o
   0  -5   6       18.69        7.15     26.33 o
   1  -5   6       90.96       47.89     31.63 o
   2  -5   6      690.09      766.14     62.38 o
   3  -5   6      554.58      576.73    100.82 o
   4  -5   6      149.05      112.97    149.82 o
   5  -5   6      356.76      314.78    108.58 o
   6  -5   6        3.86       54.75     53.79 o
   7  -5   6        8.88       28.17     94.91 o
  -6  -4   6       68.49      116.83     52.36 o
  -5  -4   6      337.28      478.67     98.54 o
  -4  -4   6      161.33      120.83     38.16 o
  -3  -4   6      589.07      589.61     65.15 o
  -2  -4   6      599.15      686.39     63.35 o
  -1  -4   6        3.80       24.49     23.69 o
   0  -4   6       99.82      115.39     22.38 o
   1  -4   6        4.76       13.86     17.62 o
   2  -4   6     1098.15     1190.25     69.89 o
   3  -4   6        1.75       -5.02     21.81 o
   4  -4   6       18.59       44.19     47.13 o
   5  -4   6        0.81       33.18     38.66 o
   6  -4   6        1.53       53.83     45.01 o
   7  -4   6      150.83      104.26    138.31 o
  -7  -3   6       46.53      -13.59     56.99 o
  -6  -3   6      223.15      265.05     56.21 o
  -5  -3   6      212.45      267.39     50.95 o
  -4  -3   6      658.95      687.72     68.77 o
  -3  -3   6      122.49      114.30     30.64 o
  -2  -3   6      191.58      208.91     51.14 o
  -1  -3   6       96.42      117.91     18.41 o
   0  -3   6      753.60      787.07     44.71 o
   1  -3   6        2.57       -3.12     14.12 o
   2  -3   6      877.86      936.98    105.80 o
   3  -3   6        5.27       14.10     19.42 o
   4  -3   6       55.65        9.02     29.12 o
   5  -3   6       64.12       17.27     35.35 o
   6  -3   6      100.29      131.87    141.58 o
   7  -3   6       87.11       17.48     44.96 o
  -7  -2   6      233.79      237.18    109.56 o
  -6  -2   6      170.95      154.65     59.42 o
  -5  -2   6        1.75       34.14     28.11 o
  -4  -2   6      438.05      509.14     50.95 o
  -3  -2   6      654.87      690.46     50.06 o
  -2  -2   6     2413.33     2534.33     92.42 o
  -1  -2   6      598.80      581.35     47.96 o
   0  -2   6      118.79      125.48     18.07 o
   1  -2   6      214.23      224.93     26.80 o
   2  -2   6        6.93       22.23     16.32 o
   3  -2   6      127.21       64.82     30.17 o
   4  -2   6      184.57      207.77     47.64 o
   5  -2   6       48.23       31.50     33.76 o
   6  -2   6       74.43       73.06     45.99 o
   7  -2   6       66.80      154.15     64.27 o
  -7  -1   6      124.79       78.71     56.92 o
  -6  -1   6      221.50      207.87     64.01 o
  -5  -1   6       66.91      127.38     27.86 o
  -4  -1   6      639.81      527.41     41.68 o
  -3  -1   6      615.54      625.95     49.61 o
  -2  -1   6     1014.16     1063.98     51.70 o
  -1  -1   6      285.67      263.47     26.64 o
   0  -1   6       20.19        6.93     12.33 o
   1  -1   6     3052.58     2869.51     66.68 o
   2  -1   6      813.72      820.66     68.04 o
   3  -1   6       98.60       94.36     30.52 o
   4  -1   6       20.27       10.91     25.76 o
   5  -1   6        0.58        4.39     28.51 o
   6  -1   6       16.36       26.38     38.76 o
   7  -1   6       23.87       16.69     62.04 o
  -8   0   6        2.31      -43.31     47.97 o
  -7   0   6       17.91       25.93     43.56 o
  -6   0   6        1.30        7.04     30.30 o
  -5   0   6       25.56       49.72     25.53 o
  -4   0   6     2494.12     2519.47     80.96 o
  -3   0   6     1504.14     1468.19     62.32 o
  -2   0   6     2105.52     2196.96     69.60 o
  -1   0   6      615.24      599.82     49.53 o
   0   0   6      584.29      635.47     36.74 o
   1   0   6       16.17       -3.29     11.42 o
   2   0   6      739.65      748.99     60.52 o
   3   0   6       39.67       55.63     20.19 o
   4   0   6      940.48      914.36     67.70 o
   5   0   6       31.54       21.26     30.60 o
   6   0   6        7.58       50.88     42.84 o
   7   0   6       56.20       66.57     49.25 o
  -8   1   6       88.97       18.84     56.91 o
  -7   1   6       17.95       39.05     43.19 o
  -6   1   6      175.19      170.86     44.24 o
  -5   1   6       25.69       21.17     25.81 o
  -4   1   6        1.40       -9.98     14.82 o
  -3   1   6     1688.85     1697.31     63.62 o
  -2   1   6     8156.06     8217.05    239.49 o
  -1   1   6     2816.73     2701.13     74.96 o
   0   1   6      951.72      887.08     36.26 o
   1   1   6     7733.38     7383.35    140.86 o
   2   1   6     3476.58     3450.11    106.27 o
   3   1   6      176.72      191.68     31.76 o
   4   1   6        1.63       -4.22     18.41 o
   5   1   6      228.64      236.60     44.07 o
   6   1   6        6.36       28.51     33.72 o
   7   1   6       50.69       45.75     47.09 o
  -8   2   6       16.45       10.04     55.89 o
  -7   2   6      381.69      481.82     96.75 o
  -6   2   6      872.22      929.40    129.47 o
  -5   2   6        3.85       21.59     27.03 o
  -4   2   6       92.75       71.19     36.40 o
  -3   2   6      378.76      420.74     57.56 o
  -2   2   6        2.15      -13.85     13.85 o
  -1   2   6      462.05      464.57     32.45 o
   0   2   6     2987.23     2834.85    103.16 o
   1   2   6     3942.58     4038.63    112.08 o
   2   2   6     2086.25     2029.43     78.61 o
   3   2   6     1293.49     1176.58     88.58 o
   4   2   6      168.19      129.56     33.52 o
   5   2   6       59.72       63.18     32.57 o
   6   2   6      253.37      263.23     54.41 o
   7   2   6      129.77       80.42     50.48 o
  -8   3   6       16.48      -36.47     47.97 o
  -7   3   6      140.86      250.00     60.98 o
  -6   3   6       19.47       43.02     37.67 o
  -5   3   6       34.35       22.58     28.90 o
  -4   3   6       44.75       37.40     25.12 o
  -3   3   6      114.11       46.25     72.63 o
  -2   3   6      121.43      145.87     20.87 o
  -1   3   6       84.95       78.38     20.20 o
   0   3   6        0.94       10.58     18.01 o
   1   3   6        4.46       12.76     18.41 o
   2   3   6      747.86      814.06     95.48 o
   3   3   6      902.44     1041.07     71.85 o
   4   3   6      179.21      126.98     45.92 o
   5   3   6      608.77      667.24    162.27 o
   6   3   6      188.25      103.32    101.37 o
  -7   4   6      138.60      112.21     50.62 o
  -6   4   6      249.31      303.26     61.94 o
  -5   4   6      139.47      113.39     37.49 o
  -4   4   6      418.14      356.21     63.54 o
  -3   4   6      873.59      959.27     88.71 o
  -2   4   6      290.29      247.83     48.57 o
  -1   4   6      187.87      190.91     30.72 o
   0   4   6        1.01        1.13     18.64 o
   1   4   6       44.26       66.37     30.44 o
   2   4   6      314.37      384.61     50.81 o
   3   4   6     1054.85     1243.60     85.27 o
   4   4   6      132.30       80.69     76.19 o
   5   4   6       65.82       39.52     60.63 o
   6   4   6      105.74       62.99     60.13 o
  -7   5   6       40.65        2.24     49.72 o
  -6   5   6       83.85      127.92     51.09 o
  -5   5   6       65.19       85.05     50.01 o
  -4   5   6      147.02      142.08     53.08 o
  -3   5   6      651.08      623.30     85.57 o
  -2   5   6      349.47      319.63     64.40 o
  -1   5   6      188.67      156.67     47.87 o
   0   5   6       20.62       22.03     25.81 o
   1   5   6       76.32       57.30     28.70 o
   2   5   6        5.16      -28.12     41.24 o
   3   5   6      562.34      437.18    119.44 o
   4   5   6       17.37       14.00     77.96 o
   5   5   6        7.08      -68.00     68.00 o
  -6   6   6        2.87       48.11     60.94 o
  -5   6   6      183.90      154.40     59.91 o
  -4   6   6      425.51      444.84     81.35 o
  -3   6   6      814.38      930.06    170.44 o
  -2   6   6      293.31      248.80     60.20 o
  -1   6   6      290.90      289.03     59.42 o
   0   6   6       94.81       96.22     50.89 o
   1   6   6      189.42      127.67     78.42 o
   2   6   6       49.58       71.85     59.86 o
   3   6   6       29.96       45.55     76.75 o
   4   6   6        9.48       18.46     93.17 o
  -5   7   6        2.04      -48.91     48.91 o
  -4   7   6        1.41       12.00     53.00 o
  -3   7   6       30.25      -18.89     73.80 o
  -2   7   6      318.69      298.51    115.49 o
  -1   7   6      209.76      272.24    119.61 o
   0   7   6       76.95      314.28    123.90 o
   1   7   6      171.32      243.54     78.57 o
   2   7   6       80.80      130.89     75.50 o
   3   7   6       23.37       13.43     87.06 o
  -4   8   6      106.54      172.35    119.13 o
  -3   8   6        7.97       30.94    101.80 o
  -2   8   6       97.62      140.46    116.32 o
  -1   8   6       59.25      147.91    105.66 o
   0   8   6       35.82       97.73    102.49 o
   1   8   6       12.56       -6.97     64.13 o
  -2  -8   7       82.64       19.25     53.62 o
  -1  -8   7       31.20       -7.88     62.28 o
   0  -8   7       28.44       -4.08     50.20 o
   1  -8   7      131.11      292.17     81.09 o
   2  -8   7       44.60       26.05     93.82 o
   3  -8   7       13.26       -3.43     58.68 o
   4  -8   7      269.18      350.21    117.31 o
  -4  -7   7       14.13      -12.90     52.70 o
  -3  -7   7       82.06       62.60     57.02 o
  -2  -7   7      344.02      235.36     71.41 o
  -1  -7   7       61.79      181.09     64.04 o
   0  -7   7        5.88      -35.46     59.57 o
   1  -7   7      167.29      155.09     57.63 o
   2  -7   7       65.36       64.29     81.50 o
   3  -7   7      195.22      171.87     62.13 o
   4  -7   7      133.29       73.15     78.31 o
   5  -7   7       44.60      -12.65     71.42 o
  -5  -6   7       11.83       24.27     59.73 o
  -4  -6   7       98.90      166.26     60.98 o
  -3  -6   7      318.91      229.84     69.41 o
  -2  -6   7      149.17       74.96     44.81 o
  -1  -6   7      188.03      174.43     56.25 o
   0  -6   7      282.41       76.75     68.69 o
   1  -6   7      280.07      240.48     73.52 o
   2  -6   7       42.98       31.18     53.00 o
   3  -6   7        6.21       31.78     51.03 o
   4  -6   7        6.70      -14.28     87.26 o
   5  -6   7        6.45       55.05     45.98 o
   6  -6   7        3.99       -1.22     50.12 o
  -6  -5   7       60.81       60.08     83.73 o
  -5  -5   7        6.45       -4.05     39.61 o
  -4  -5   7      239.19      217.61     65.47 o
  -3  -5   7      325.75      263.60     60.82 o
  -2  -5   7      147.05      146.73     49.08 o
  -1  -5   7      116.95      130.31     45.14 o
   0  -5   7       61.31       39.29     30.95 o
   1  -5   7      547.64      546.21    114.06 o
   2  -5   7      304.97      388.58     48.66 o
   3  -5   7        5.45       21.17     29.04 o
   4  -5   7      108.74      199.29     59.62 o
   5  -5   7      315.77      406.04     75.93 o
   6  -5   7       55.83       68.23     54.13 o
  -6  -4   7        9.53        9.73     41.80 o
  -5  -4   7        7.76       36.32     36.50 o
  -4  -4   7      463.80      390.64     60.97 o
  -3  -4   7      492.24      401.78     57.98 o
  -2  -4   7       64.19       89.01     25.15 o
  -1  -4   7      164.53      125.24     35.05 o
   0  -4   7        6.03       -2.56     19.24 o
   1  -4   7      402.14      425.12     42.88 o
   2  -4   7      670.19      810.44     61.89 o
   3  -4   7      222.59      263.02     50.86 o
   4  -4   7        6.05       -1.25     34.50 o
   5  -4   7        2.33        2.90     36.07 o
   6  -4   7        4.19      -39.73     39.73 o
   7  -4   7       29.60      -48.70     48.70 o
  -7  -3   7      103.04       74.06     68.15 o
  -6  -3   7        4.85      -15.33     37.84 o
  -5  -3   7      169.94      138.40     44.89 o
  -4  -3   7       67.06       52.40     30.45 o
  -3  -3   7       77.67       50.76     25.14 o
  -2  -3   7     1562.10     1625.49     85.24 o
  -1  -3   7     1668.81     1746.82     61.87 o
   0  -3   7      458.18      495.08     39.77 o
   1  -3   7      512.19      454.93     43.39 o
   2  -3   7      847.55     1016.22     60.90 o
   3  -3   7      115.89      119.45     62.69 o
   4  -3   7       34.71       25.62     31.74 o
   5  -3   7      275.59      676.58    136.34 o
   6  -3   7       66.67      116.08     47.21 o
   7  -3   7       51.34       90.63     58.59 o
  -7  -2   7      206.85      183.10    105.35 o
  -6  -2   7      170.60      447.19    127.67 o
  -5  -2   7       40.62        8.45     62.64 o
  -4  -2   7        1.75       -3.92     19.04 o
  -3  -2   7      591.26      614.81     53.40 o
  -2  -2   7       17.51       18.55     20.64 o
  -1  -2   7       34.51       33.45     17.88 o
   0  -2   7      437.80      441.62     32.87 o
   1  -2   7      369.48      341.04     54.21 o
   2  -2   7     1581.58     1552.09     64.79 o
   3  -2   7      728.06      714.62     73.54 o
   4  -2   7      601.20      506.62     88.99 o
   5  -2   7      294.49      308.24     71.64 o
   6  -2   7      213.78      209.94     81.82 o
   7  -2   7       11.08      -18.00     56.60 o
  -7  -1   7      378.68      644.47    157.01 o
  -6  -1   7      564.23      547.06     65.96 o
  -5  -1   7      528.81      532.95     48.16 o
  -4  -1   7        9.69       16.46     16.07 o
  -3  -1   7      555.53      573.82    102.93 o
  -2  -1   7      406.77      433.65     37.45 o
  -1  -1   7      669.92      703.23     62.86 o
   0  -1   7      101.51       93.30     19.58 o
   1  -1   7      479.13      546.89     29.44 o
   2  -1   7      632.58      701.37     64.55 o
   3  -1   7      441.20      396.51     78.59 o
   4  -1   7      378.88      399.72     61.91 o
   5  -1   7      471.89      395.19     65.13 o
   6  -1   7      559.23      365.17    174.15 o
   7  -1   7       41.85       45.62    103.84 o
  -8   0   7      120.02      107.96     63.80 o
  -7   0   7      156.06      199.24     53.50 o
  -6   0   7       78.73      104.74     37.09 o
  -5   0   7        3.32        9.45     22.80 o
  -4   0   7     1051.54     1174.01     58.57 o
  -3   0   7     2257.62     2244.45     87.33 o
  -2   0   7     2424.60     2478.51     78.39 o
  -1   0   7     1011.24     1046.18     47.76 o
   0   0   7        6.35        3.15     12.73 o
   1   0   7      235.72      282.00     26.20 o
   2   0   7       18.63        3.15     15.39 o
   3   0   7      252.41      212.96     86.02 o
   4   0   7       57.67       57.32     31.01 o
   5   0   7      305.34      246.87    140.89 o
   6   0   7      106.11      154.59     60.85 o
   7   0   7        3.99       36.52     51.67 o
  -8   1   7       53.80       -4.85     71.40 o
  -7   1   7       29.39       38.95     42.68 o
  -6   1   7     2114.84     2361.62    129.50 o
  -5   1   7     2065.65     2237.47    135.46 o
  -4   1   7      350.32      412.36     62.27 o
  -3   1   7      717.21      617.41     67.92 o
  -2   1   7      819.40      713.25     65.72 o
  -1   1   7     1760.02     1658.42     75.17 o
   0   1   7     1594.49     1551.84     70.71 o
   1   1   7      128.53       80.69     16.56 o
   2   1   7      104.46       89.39     20.99 o
   3   1   7        9.42      -14.51     14.51 o
   4   1   7      151.86       93.92     30.03 o
   5   1   7      549.02      571.88     63.81 o
   6   1   7      155.08      140.72     45.11 o
   7   1   7      327.45      352.08     85.72 o
  -8   2   7        8.12       51.21     53.50 o
  -7   2   7       53.69       63.89     43.59 o
  -6   2   7      273.97      119.13     80.64 o
  -5   2   7      150.89      181.28     55.55 o
  -4   2   7      173.88      169.86     44.89 o
  -3   2   7        3.12      -16.99     16.99 o
  -2   2   7      667.84      547.29     61.63 o
  -1   2   7     2501.05     2320.80     60.45 o
   0   2   7     1437.82     1249.27     47.43 o
   1   2   7        2.69       16.93     14.24 o
   2   2   7      800.54      768.63     45.31 o
   3   2   7      254.57      324.27     58.07 o
   4   2   7      791.93      612.65     63.69 o
   5   2   7      176.15      144.45     52.99 o
   6   2   7       14.49       45.53     37.34 o
   7   2   7       14.97        4.95     44.52 o
  -8   3   7       66.35       19.46     72.18 o
  -7   3   7        0.31       12.09     38.62 o
  -6   3   7       90.13       86.63     41.82 o
  -5   3   7        0.84      -23.01     23.01 o
  -4   3   7        1.48       36.22     32.76 o
  -3   3   7      364.02      272.66     69.04 o
  -2   3   7     2017.33     1945.45    112.79 o
  -1   3   7      891.36      902.03     93.07 o
   0   3   7      331.60      253.98     34.31 o
   1   3   7     1910.80     2049.36     87.62 o
   2   3   7     1179.79     1346.44     75.73 o
   3   3   7      517.61      457.89     67.26 o
   4   3   7      649.59      667.95     99.42 o
   5   3   7       65.75       48.26     34.90 o
   6   3   7       98.22       86.22     51.20 o
  -7   4   7       13.70       -9.53     40.66 o
  -6   4   7       12.87      -21.13     34.36 o
  -5   4   7       92.78      139.18     53.86 o
  -4   4   7        1.09      -16.17     32.91 o
  -3   4   7        0.32      -11.60     27.45 o
  -2   4   7       44.47        7.12     30.14 o
  -1   4   7      127.95      103.44     26.99 o
   0   4   7        1.66       17.28     22.71 o
   1   4   7      397.95      447.24     52.01 o
   2   4   7       67.84       56.96     31.25 o
   3   4   7      468.73      597.62    134.54 o
   4   4   7      126.33      163.03     75.49 o
   5   4   7      120.84      187.04     91.01 o
   6   4   7      163.73       68.21    112.44 o
  -7   5   7       27.64       12.94     81.39 o
  -6   5   7       65.78       48.15     54.43 o
  -5   5   7      114.96      116.63     53.50 o
  -4   5   7       28.65       29.75     40.23 o
  -3   5   7       47.74       12.15     32.03 o
  -2   5   7      178.74      114.04     78.96 o
  -1   5   7      238.96      313.42     55.26 o
   0   5   7        2.75       32.16     28.09 o
   1   5   7       40.35       77.55     33.44 o
   2   5   7      151.34      163.96     74.32 o
   3   5   7      799.93      629.95    136.42 o
   4   5   7      278.63      360.00    111.94 o
   5   5   7        2.42      -32.29     82.34 o
  -6   6   7        0.74       -2.04     53.92 o
  -5   6   7       45.55       64.60    104.85 o
  -4   6   7      106.73      102.21     78.98 o
  -3   6   7      135.46      196.33     66.72 o
  -2   6   7       27.57        2.52     36.22 o
  -1   6   7        0.20      -22.28     35.95 o
   0   6   7        2.50       -7.44     37.65 o
   1   6   7       47.18       63.42     65.92 o
   2   6   7       58.22      100.08     98.07 o
   3   6   7      166.34      242.08     99.16 o
   4   6   7       64.70      -45.89     79.13 o
  -5   7   7      103.50      143.71     65.44 o
  -4   7   7       35.83       -5.41     80.54 o
  -3   7   7        4.70        5.41     43.10 o
  -2   7   7       99.27       29.64     68.00 o
  -1   7   7        2.11      -10.40     87.63 o
   0   7   7       40.32      -26.52     80.87 o
   1   7   7       90.77       53.49     66.82 o
   2   7   7        2.16      -13.25     65.54 o
   3   7   7        7.93        4.55     90.70 o
  -3   8   7        5.53      -21.54     78.14 o
  -2   8   7       58.17       10.79     84.29 o
  -1   8   7      171.12      163.64    117.88 o
   0   8   7       37.59       89.01    105.09 o
   1   8   7        3.33       84.20    119.83 o
  -2  -8   8        0.96      -23.90     44.61 o
  -1  -8   8        2.21      -26.28     52.57 o
   0  -8   8        0.53      -36.91     46.46 o
   1  -8   8       11.61       -3.74     48.06 o
   2  -8   8       51.35       48.54     59.60 o
   3  -8   8       73.14       52.48     74.45 o
  -4  -7   8       26.38      -11.53     59.07 o
  -3  -7   8       16.03       23.17     55.80 o
  -2  -7   8        0.01       -3.45     45.75 o
  -1  -7   8       75.06       48.74     66.18 o
   0  -7   8       59.61       34.06     51.14 o
   1  -7   8       40.77       93.71     87.39 o
   2  -7   8       24.56       52.45     47.24 o
   3  -7   8      139.38       91.66     75.36 o
   4  -7   8      133.26      111.98     77.79 o
   5  -7   8       15.86      -67.13     73.59 o
  -5  -6   8        1.09       57.51     62.27 o
  -4  -6   8      194.74      212.43     71.57 o
  -3  -6   8      153.17      109.05     52.39 o
  -2  -6   8       46.33       44.68     47.79 o
  -1  -6   8      128.84      134.47    105.01 o
   0  -6   8      114.64       25.94     51.46 o
   1  -6   8       15.10      -22.06     33.49 o
   2  -6   8       86.29       66.30     47.66 o
   3  -6   8      491.02      562.56    114.19 o
   4  -6   8       81.46      226.87     94.47 o
   5  -6   8      159.63      142.81    106.00 o
   6  -6   8       51.67       94.13     64.31 o
  -6  -5   8       93.11      153.90     62.27 o
  -5  -5   8      198.08       86.03     49.69 o
  -4  -5   8       76.01      102.56     47.01 o
  -3  -5   8      479.79      452.05     75.94 o
  -2  -5   8       85.02      111.21    108.65 o
  -1  -5   8       78.27       46.55     37.67 o
   0  -5   8       17.65      -10.61     28.20 o
   1  -5   8       52.23       92.79     41.30 o
   2  -5   8       15.53       12.16     24.25 o
   3  -5   8      350.72      380.54     67.80 o
   4  -5   8        0.28      -14.24     33.74 o
   5  -5   8       21.69      -12.25     41.70 o
   6  -5   8        2.50       -5.99     49.06 o
  -6  -4   8      351.60      361.36     74.19 o
  -5  -4   8      376.20      319.25     62.09 o
  -4  -4   8      362.52      206.33     89.69 o
  -3  -4   8     1653.83     1595.99    100.70 o
  -2  -4   8      426.51      370.57    124.93 o
  -1  -4   8      837.19      778.79    160.22 o
   0  -4   8      186.90      169.84     40.11 o
   1  -4   8        1.12       37.58     22.71 o
   2  -4   8       13.85       13.40     36.50 o
   3  -4   8       91.19      118.60     41.53 o
   4  -4   8        2.24      -20.42     33.82 o
   5  -4   8       28.71      -34.87     35.79 o
   6  -4   8      117.80      215.84     65.47 o
   7  -4   8       15.13       10.95     53.92 o
  -7  -3   8        3.35       47.12     65.19 o
  -6  -3   8      187.73      148.36     65.16 o
  -5  -3   8       33.80       13.51     34.18 o
  -4  -3   8       49.45      102.86     32.61 o
  -3  -3   8     1428.48     1287.20    109.09 o
  -2  -3   8     2115.37     2014.88    170.59 o
  -1  -3   8     1329.18     1403.58     59.01 o
   0  -3   8      984.57     1013.55     50.61 o
   1  -3   8      687.33      711.73     86.00 o
   2  -3   8      529.96      676.11     69.47 o
   3  -3   8       18.88       16.91     27.38 o
   4  -3   8        9.47       -4.92     26.27 o
   5  -3   8        3.87       -3.02     33.58 o
   6  -3   8        3.55      -38.61     38.61 o
   7  -3   8        7.32      -13.83     49.52 o
  -7  -2   8      103.52       80.65     96.03 o
  -6  -2   8        0.43        8.19     72.55 o
  -5  -2   8      122.56      132.98     56.73 o
  -4  -2   8      131.25      152.47     40.76 o
  -3  -2   8      931.35      990.91     61.88 o
  -2  -2   8     1046.55     1271.30     96.14 o
  -1  -2   8     1202.98     1310.31     63.54 o
   0  -2   8     1569.01     1542.17     58.80 o
   1  -2   8      955.73     1010.54     56.49 o
   2  -2   8     1394.88     1229.22     67.19 o
   3  -2   8      823.87      769.77     78.52 o
   4  -2   8      113.14       60.87     35.05 o
   5  -2   8      383.95      373.22    181.56 o
   6  -2   8       50.37       63.18     44.36 o
   7  -2   8        5.85        3.64     43.93 o
  -7  -1   8       41.35       -8.36     95.90 o
  -6  -1   8      119.82       76.06     59.92 o
  -5  -1   8     1149.90     1336.28    155.06 o
  -4  -1   8      273.65      213.80     44.34 o
  -3  -1   8       42.17       63.35     20.14 o
  -2  -1   8     1316.63     1533.89     66.76 o
  -1  -1   8     3676.49     3651.38    132.36 o
   0  -1   8      355.04      316.46     32.55 o
   1  -1   8      204.81      242.24     27.94 o
   2  -1   8     2252.18     2431.29    113.02 o
   3  -1   8     1840.13     1878.67    274.74 o
   4  -1   8      631.03      452.74     82.58 o
   5  -1   8      100.82      121.93     45.80 o
   6  -1   8       48.27       -1.45     39.61 o
   7  -1   8       21.13       52.05     90.36 o
  -8   0   8      113.17       37.03     52.99 o
  -7   0   8       25.96       41.64     42.98 o
  -6   0   8      414.60      457.11     74.22 o
  -5   0   8      740.49      843.56     76.44 o
  -4   0   8        7.61       31.68     27.22 o
  -3   0   8      144.27      123.37     22.49 o
  -2   0   8     1866.60     2127.64     76.36 o
  -1   0   8        6.81       16.58     14.31 o
   0   0   8      696.65      802.09     47.40 o
   1   0   8     1455.83     1619.99    101.60 o
   2   0   8     4532.56     4526.73    163.44 o
   3   0   8      718.64      728.58     99.63 o
   4   0   8      450.60      377.51    121.65 o
   5   0   8       53.82       62.96     43.90 o
   6   0   8       34.24       42.26    109.75 o
   7   0   8       82.65       51.60     99.44 o
  -8   1   8        6.81       -9.65     50.24 o
  -7   1   8        7.55       39.83     40.19 o
  -6   1   8      763.90      701.27     98.94 o
  -5   1   8      189.11      282.40     74.47 o
  -4   1   8      138.49      125.98     49.27 o
  -3   1   8      558.83      532.89     67.07 o
  -2   1   8       11.35       13.68     14.75 o
  -1   1   8      130.36      128.17     22.36 o
   0   1   8       53.11       67.68     18.31 o
   1   1   8       90.43      136.07     47.58 o
   2   1   8       65.09       65.72     17.73 o
   3   1   8      312.56      296.37     41.42 o
   4   1   8       60.27       55.20     43.98 o
   5   1   8      161.35      145.28     40.81 o
   6   1   8      264.36      195.55     51.20 o
   7   1   8      220.48      190.87     69.16 o
  -8   2   8      111.95      122.90     64.10 o
  -7   2   8      193.20      108.01     63.41 o
  -6   2   8       75.41       96.96     47.23 o
  -5   2   8      179.72      154.00     52.16 o
  -4   2   8      418.14      402.22     69.07 o
  -3   2   8      508.30      581.74     72.94 o
  -2   2   8     1322.32     1400.06    104.88 o
  -1   2   8      336.56      336.67     49.42 o
   0   2   8      839.82      883.13     43.89 o
   1   2   8      102.78      110.31     21.12 o
   2   2   8        0.18        2.42     15.29 o
   3   2   8      405.93      379.75     62.93 o
   4   2   8     1144.84     1175.17    148.59 o
   5   2   8      490.37      470.27     62.44 o
   6   2   8       73.32       54.40     42.03 o
  -7   3   8      117.66      110.02     67.78 o
  -6   3   8       63.35       82.70     54.30 o
  -5   3   8        2.53       56.63     45.24 o
  -4   3   8       81.64       75.90     41.08 o
  -3   3   8      170.78      111.55     70.70 o
  -2   3   8     1346.14     1262.33     94.58 o
  -1   3   8      140.78      116.91     30.35 o
   0   3   8       56.98       60.96     24.09 o
   1   3   8      261.10      229.59     36.12 o
   2   3   8      137.24      103.24     34.02 o
   3   3   8        7.61       -6.03     27.56 o
   4   3   8       22.34       -1.38     26.61 o
   5   3   8       17.91      -24.59     30.78 o
   6   3   8       11.25      -20.86     45.73 o
  -7   4   8        6.84       -0.08     52.89 o
  -6   4   8       62.10       39.67     54.66 o
  -5   4   8      305.20      414.16    182.34 o
  -4   4   8      432.49      400.12    101.93 o
  -3   4   8      256.83      155.90     47.08 o
  -2   4   8     1135.89     1056.88     93.70 o
  -1   4   8      267.28      247.84     54.71 o
   0   4   8       46.34        9.39     22.19 o
   1   4   8       30.99       68.73     29.18 o
   2   4   8       91.21       83.74     33.95 o
   3   4   8        0.58      -29.71     29.71 o
   4   4   8        7.25      143.14     83.12 o
   5   4   8        0.79      -16.88     42.82 o
  -7   5   8        0.17      -15.34     93.20 o
  -6   5   8        2.42       86.45     75.73 o
  -5   5   8      135.32      229.28     80.65 o
  -4   5   8       29.53       66.94     56.14 o
  -3   5   8      181.83      236.51     58.58 o
  -2   5   8      453.78      604.72    208.82 o
  -1   5   8      755.25      667.33     99.59 o
   0   5   8      197.68      251.40     95.27 o
   1   5   8        5.43       45.64     32.19 o
   2   5   8       28.91       30.67     47.43 o
   3   5   8       18.80       57.29     70.42 o
   4   5   8       34.34       -8.02     68.65 o
   5   5   8        1.86      -45.81     45.81 o
  -6   6   8       10.35       38.32     60.34 o
  -5   6   8       34.48      -16.27     41.53 o
  -4   6   8       97.25       78.46     51.92 o
  -3   6   8      396.54      334.63    119.29 o
  -2   6   8       79.86      113.51     50.02 o
  -1   6   8      371.59      429.80     77.27 o
   0   6   8      125.38      101.37     83.68 o
   1   6   8      317.20      524.06    254.04 o
   2   6   8      308.43      407.04     86.13 o
   3   6   8       34.76       -7.28     78.87 o
   4   6   8       20.28       69.38     98.94 o
  -5   7   8        7.17       47.53     59.96 o
  -4   7   8      173.24       50.92     57.71 o
  -3   7   8       79.99       63.92     48.95 o
  -2   7   8        5.48      -66.13     66.13 o
  -1   7   8       70.97       98.98     94.08 o
   0   7   8       41.72       73.72     92.65 o
   1   7   8       73.18      174.13    116.71 o
   2   7   8      107.04      103.32    102.41 o
  -3   8   8        1.07        6.50     85.16 o
  -2   8   8        0.34      -49.97     88.58 o
  -1   8   8       10.39      -90.36     90.36 o
   0   8   8       42.84      100.46    111.81 o
  -2  -8   9      205.02      228.66     80.24 o
  -1  -8   9       25.21       33.06     59.17 o
   0  -8   9       13.06       55.57     54.45 o
   1  -8   9       30.44       88.86     63.67 o
   2  -8   9       68.16      126.27     68.65 o
   3  -8   9        3.43       15.17     72.16 o
  -3  -7   9      157.33      173.04     66.31 o
  -2  -7   9      273.12      231.26    134.28 o
  -1  -7   9      230.58      164.61     66.36 o
   0  -7   9      408.63      372.54    151.40 o
   1  -7   9      272.54      249.85     76.43 o
   2  -7   9      124.34      160.81     68.32 o
   3  -7   9       58.83       40.04     66.74 o
   4  -7   9       13.78       13.17     72.03 o
  -5  -6   9        1.17      -50.48     50.48 o
  -4  -6   9       46.61       77.67     67.02 o
  -3  -6   9      113.81      110.55     66.61 o
  -2  -6   9      298.48      303.68     70.50 o
  -1  -6   9       48.09       31.32     39.98 o
   0  -6   9        1.97        4.59     63.51 o
   1  -6   9       45.43       70.28     71.46 o
   2  -6   9      294.28      351.81    182.47 o
   3  -6   9      291.79      335.86     95.73 o
   4  -6   9      117.55      282.82    101.45 o
   5  -6   9      100.30      104.88     62.82 o
  -5  -5   9       14.89        0.38     43.20 o
  -4  -5   9       20.41       39.98     39.00 o
  -3  -5   9       68.17       68.35     34.65 o
  -2  -5   9       22.82        1.75     36.19 o
  -1  -5   9      111.65       67.58     47.26 o
   0  -5   9      131.21      161.03     50.44 o
   1  -5   9      121.39      188.33    107.91 o
   2  -5   9      393.01      256.85    156.51 o
   3  -5   9      722.58      806.02     99.11 o
   4  -5   9      220.35      297.14    138.46 o
   5  -5   9        6.26       54.80     52.10 o
   6  -5   9       30.71      -29.16     49.54 o
  -6  -4   9      154.62      153.37     62.14 o
  -5  -4   9      168.43       96.95     48.53 o
  -4  -4   9       20.54      -29.05     29.05 o
  -3  -4   9       64.09       58.65     33.75 o
  -2  -4   9      298.07      266.22     45.28 o
  -1  -4   9        7.93       25.39     23.72 o
   0  -4   9       71.32       41.81     28.50 o
   1  -4   9       98.33       86.31     27.26 o
   2  -4   9        8.85      -11.54     22.80 o
   3  -4   9       45.99       16.98     27.74 o
   4  -4   9        0.65       21.93     53.98 o
   5  -4   9      300.37      292.95    105.70 o
   6  -4   9      190.12      302.42    146.24 o
  -7  -3   9      507.00      477.76    103.26 o
  -6  -3   9      553.36      724.55    112.07 o
  -5  -3   9      427.32      454.77    109.43 o
  -4  -3   9      798.01      711.37     88.67 o
  -3  -3   9       68.18       56.40     30.99 o
  -2  -3   9      633.73      729.03     64.95 o
  -1  -3   9      110.57      117.81     23.99 o
   0  -3   9      820.10      972.53     53.12 o
   1  -3   9        0.19      -10.66     15.75 o
   2  -3   9       47.22       57.47     26.28 o
   3  -3   9        5.75      -13.00     28.19 o
   4  -3   9       45.69       45.56     35.99 o
   5  -3   9       37.04        0.54     36.98 o
   6  -3   9      107.19       85.99     55.25 o
   7  -3   9      231.50      215.19     71.41 o
  -7  -2   9        3.85       60.89    107.87 o
  -6  -2   9       22.38       53.17     92.91 o
  -5  -2   9       25.74      -17.68     56.73 o
  -4  -2   9       20.93       31.54     30.45 o
  -3  -2   9      929.32     1025.16     64.27 o
  -2  -2   9     1634.50     1685.62     74.58 o
  -1  -2   9     2543.90     2747.32     94.41 o
   0  -2   9     1257.68     1263.47     55.87 o
   1  -2   9      548.26      567.75     37.51 o
   2  -2   9       94.59       96.47     35.90 o
   3  -2   9       91.97      157.06     42.59 o
   4  -2   9       78.77       41.93     37.11 o
   5  -2   9        9.16       19.38     38.85 o
   6  -2   9      112.06      171.35     59.73 o
   7  -2   9       54.96      134.87     63.13 o
  -7  -1   9       24.09       17.90     94.56 o
  -6  -1   9      170.15      176.56     94.63 o
  -5  -1   9      556.62      721.00    105.68 o
  -4  -1   9      764.44      814.87    120.54 o
  -3  -1   9       15.80       22.38     18.79 o
  -2  -1   9      235.27      220.09     31.76 o
  -1  -1   9      375.68      396.64     99.78 o
   0  -1   9      578.99      648.82     46.39 o
   1  -1   9      840.26      766.73     47.87 o
   2  -1   9       47.99       49.22     38.14 o
   3  -1   9       52.02       70.18     71.92 o
   4  -1   9       78.54      102.19     40.18 o
   5  -1   9       66.23      116.38     73.13 o
   6  -1   9       24.59      -23.11     38.54 o
   7  -1   9       18.70      109.20     60.24 o
  -7   0   9        4.47       17.74     43.69 o
  -6   0   9      139.46       43.78     50.42 o
  -5   0   9      775.24      983.64    102.81 o
  -4   0   9      413.47      393.46     65.49 o
  -3   0   9      273.82      318.82     43.37 o
  -2   0   9      135.19      118.96     27.39 o
  -1   0   9        3.78       16.19     15.83 o
   0   0   9      136.31      151.05     39.97 o
   1   0   9       77.96       67.26     20.70 o
   2   0   9       27.34        6.11     22.52 o
   3   0   9       92.12       23.32     37.53 o
   4   0   9      242.99      145.21     44.04 o
   5   0   9     1058.09      968.44    104.22 o
   6   0   9      319.84      219.77     63.15 o
   7   0   9        9.68       24.85     51.43 o
  -8   1   9       60.14       40.17     74.38 o
  -7   1   9        5.53       36.16     46.71 o
  -6   1   9        9.95       16.49     45.78 o
  -5   1   9       14.69        4.63     48.47 o
  -4   1   9      220.84      221.96     51.46 o
  -3   1   9      167.31       69.24     35.35 o
  -2   1   9      555.71      548.52     66.53 o
  -1   1   9     3517.43     3399.19    125.61 o
   0   1   9     1212.60     1150.95     88.36 o
   1   1   9      344.35      316.64     34.17 o
   2   1   9     1527.77     1438.43     94.12 o
   3   1   9      442.79      377.18     47.16 o
   4   1   9        2.35       15.53     25.11 o
   5   1   9        7.81       26.57     53.80 o
   6   1   9       10.30       29.26     44.62 o
  -7   2   9       87.41      101.04    113.24 o
  -6   2   9        0.26      -17.89     42.25 o
  -5   2   9       21.19      -10.58     30.84 o
  -4   2   9       27.55       10.89     34.16 o
  -3   2   9        0.14       -2.36     28.93 o
  -2   2   9      178.54      246.74     47.93 o
  -1   2   9      424.14      381.52     42.35 o
   0   2   9      552.77      546.52     38.00 o
   1   2   9       44.59       26.76     16.86 o
   2   2   9      530.71      467.72     70.72 o
   3   2   9        2.73       -3.49     22.35 o
   4   2   9      539.17      495.91    100.83 o
   5   2   9      402.58      431.89     77.16 o
   6   2   9       65.15       82.17     41.14 o
  -7   3   9       61.40       57.00     62.90 o
  -6   3   9       77.40       83.56     52.97 o
  -5   3   9        8.57       26.39     44.74 o
  -4   3   9       14.32        7.62     33.89 o
  -3   3   9       28.69      -48.49     56.51 o
  -2   3   9      124.81      151.35     82.10 o
  -1   3   9      473.13      473.71     34.98 o
   0   3   9      341.82      316.95     34.07 o
   1   3   9        3.28       11.58     18.45 o
   2   3   9      577.56      480.09     51.06 o
   3   3   9      689.28      686.83     67.85 o
   4   3   9      683.50      720.06     73.29 o
   5   3   9      157.06      128.66     43.80 o
   6   3   9       38.31       84.18     48.21 o
  -7   4   9       24.54       39.67     61.04 o
  -6   4   9       65.16       98.86     67.00 o
  -5   4   9      129.77       94.00     54.89 o
  -4   4   9      184.50      246.36     61.11 o
  -3   4   9       37.02       38.64     36.34 o
  -2   4   9      138.98      174.66     47.26 o
  -1   4   9        1.77      -26.87     40.41 o
   0   4   9        0.22       -9.23     31.21 o
   1   4   9       12.17       -6.58     23.79 o
   2   4   9        1.35       -7.74     33.66 o
   3   4   9      110.21      124.75     48.42 o
   4   4   9      186.45      190.28     71.40 o
   5   4   9       65.45       47.51     53.67 o
  -6   5   9      207.99      225.68     87.56 o
  -5   5   9      228.22      216.24     68.54 o
  -4   5   9      288.24      128.55     54.45 o
  -3   5   9       69.83      113.90     48.39 o
  -2   5   9      134.83      157.46     50.48 o
  -1   5   9      170.40      122.72     47.93 o
   0   5   9       33.26       36.82     50.48 o
   1   5   9       26.42       34.99     40.19 o
   2   5   9        1.23      -14.71     93.50 o
   3   5   9       42.41       13.78     63.49 o
   4   5   9       11.11       -8.58     68.13 o
  -6   6   9      123.22      147.28     72.95 o
  -5   6   9      224.22      218.89     75.90 o
  -4   6   9       92.13       78.07     55.91 o
  -3   6   9        2.01       58.99     76.34 o
  -2   6   9      264.67      412.55     76.07 o
  -1   6   9      245.78      347.10     71.63 o
   0   6   9      307.75      298.42    112.16 o
   1   6   9      280.90      440.32     82.69 o
   2   6   9       25.47       29.04     79.70 o
   3   6   9       40.78      -15.12     67.04 o
  -5   7   9       21.83       37.04     78.14 o
  -4   7   9      111.13       50.08     52.22 o
  -3   7   9       22.33       -0.30     46.18 o
  -2   7   9      152.43      160.35     98.59 o
  -1   7   9      491.80      529.75    135.69 o
   0   7   9      660.44      657.94    162.04 o
   1   7   9      119.99      184.05    114.19 o
   2   7   9      132.09      143.92    103.66 o
  -2   8   9       44.88       -9.40    105.05 o
  -1   8   9       90.21      227.52    131.18 o
  -1  -8  10        8.30       69.82     66.51 o
   0  -8  10        6.17      -33.41     70.73 o
   1  -8  10        8.96      -35.86     53.66 o
   2  -8  10        0.53        3.38     63.92 o
  -3  -7  10       61.48       96.81     60.24 o
  -2  -7  10      192.98      282.47    136.90 o
  -1  -7  10       54.64       67.73     93.59 o
   0  -7  10      180.97       51.11     49.52 o
   1  -7  10       77.03       77.39     65.96 o
   2  -7  10        1.74      -19.37     55.95 o
   3  -7  10        0.07       26.52     67.00 o
   4  -7  10        3.05      -58.55     58.55 o
  -4  -6  10       30.50       96.19     66.38 o
  -3  -6  10      119.39       76.12     61.17 o
  -2  -6  10     1209.68     1111.80    122.54 o
  -1  -6  10      295.16      313.13     70.21 o
   0  -6  10      286.55      344.15     74.84 o
   1  -6  10      105.10      109.21     59.33 o
   2  -6  10        6.05       35.28     57.46 o
   3  -6  10       12.39      -26.70     60.80 o
   4  -6  10        0.03      -17.81     67.43 o
   5  -6  10        1.83       27.49     50.10 o
  -5  -5  10       63.52      -12.94     42.23 o
  -4  -5  10       15.17        7.99     38.44 o
  -3  -5  10       88.99      132.38     45.09 o
  -2  -5  10      176.22      223.44     57.38 o
  -1  -5  10      150.34      178.02     68.26 o
   0  -5  10       95.20      145.34     49.66 o
   1  -5  10       71.00       47.99     59.61 o
   2  -5  10      333.97      349.86    100.76 o
   3  -5  10      661.17      789.16     93.61 o
   4  -5  10      224.64      302.81     71.81 o
   5  -5  10        0.52      -29.90     50.12 o
   6  -5  10        0.58       13.68     52.63 o
  -6  -4  10        0.73       23.06     60.55 o
  -5  -4  10       26.81      -11.30     35.85 o
  -4  -4  10      100.06       53.43     51.67 o
  -3  -4  10      264.01      203.75     61.95 o
  -2  -4  10      294.74      245.52     82.60 o
  -1  -4  10      158.26       87.19     31.66 o
   0  -4  10       49.45       51.74     32.24 o
   1  -4  10      439.94      425.72     48.62 o
   2  -4  10       99.19       79.56     52.91 o
   3  -4  10       31.21       66.59     37.41 o
   4  -4  10        3.72       -2.29     39.71 o
   5  -4  10       83.60      138.08     57.16 o
   6  -4  10      147.99       72.97    120.26 o
  -7  -3  10       12.05       14.43    103.40 o
  -6  -3  10       93.97       31.77     96.64 o
  -5  -3  10       96.54       72.64     50.42 o
  -4  -3  10      462.95      381.11     69.35 o
  -3  -3  10       71.83       34.70     29.81 o
  -2  -3  10      111.96       82.19     33.70 o
  -1  -3  10     1524.28     1567.56     81.79 o
   0  -3  10      943.91     1015.18     56.50 o
   1  -3  10        3.86       21.37     21.19 o
   2  -3  10      190.00      256.97     51.54 o
   3  -3  10      778.06      825.17     89.76 o
   4  -3  10      271.89      298.14     62.41 o
   5  -3  10       55.46       46.42     43.40 o
   6  -3  10        9.61       52.34     49.19 o
  -7  -2  10       20.98      -18.85     91.48 o
  -6  -2  10        8.44      -64.75     75.41 o
  -5  -2  10      286.38      162.73     92.78 o
  -4  -2  10     1127.11     1243.47    100.73 o
  -3  -2  10       11.38        8.31     21.53 o
  -2  -2  10        0.55       -6.46     17.88 o
  -1  -2  10     2134.24     2196.58    102.99 o
   0  -2  10      426.61      427.81     43.62 o
   1  -2  10       24.52       41.09     17.98 o
   2  -2  10     1014.05      960.00     85.00 o
   3  -2  10     1931.72     2091.38    128.78 o
   4  -2  10      280.54      427.83     69.57 o
   5  -2  10       89.41      135.35     46.14 o
   6  -2  10      218.58      151.57     94.47 o
   7  -2  10       32.35       23.14     55.08 o
  -7  -1  10      162.90      317.62    133.95 o
  -6  -1  10       28.09      -18.06     44.01 o
  -5  -1  10      557.32      534.20     81.73 o
  -4  -1  10       23.97       65.48     38.78 o
  -3  -1  10       78.10      101.03     26.32 o
  -2  -1  10      322.95      300.74     53.58 o
  -1  -1  10       11.69       30.66     19.77 o
   0  -1  10       79.39      103.98     25.82 o
   1  -1  10      121.32      133.66     44.53 o
   2  -1  10      469.07      546.32     81.06 o
   3  -1  10      206.93      102.13     38.25 o
   4  -1  10       95.80       84.89     38.31 o
   5  -1  10      162.46      167.35     51.31 o
   6  -1  10        0.56        2.60     42.20 o
   7  -1  10      147.71      216.28     77.15 o
  -7   0  10       83.63      191.08     72.17 o
  -6   0  10      492.15      503.96    110.21 o
  -5   0  10      208.97      218.80     58.58 o
  -4   0  10       62.14       42.84     50.62 o
  -3   0  10      812.21      908.11     87.35 o
  -2   0  10      502.02      528.79     44.99 o
  -1   0  10      282.57      220.23     31.77 o
   0   0  10      354.71      336.16     53.07 o
   1   0  10      165.09      185.38     29.52 o
   2   0  10       21.46       29.85     36.77 o
   3   0  10       60.71       70.46     33.51 o
   4   0  10      311.69      183.38     52.96 o
   5   0  10      104.79       20.92     36.22 o
   6   0  10       78.45       62.17     47.23 o
  -7   1  10      285.75      408.96     89.56 o
  -6   1  10      793.91      846.65    115.04 o
  -5   1  10      568.59      444.19     75.96 o
  -4   1  10      455.74      449.75     74.06 o
  -3   1  10       27.08      117.80     44.95 o
  -2   1  10      300.38      343.11     55.06 o
  -1   1  10     1564.62     1595.03     69.48 o
   0   1  10      138.33      104.92     25.86 o
   1   1  10        3.63       13.60     17.77 o
   2   1  10      194.87      219.92     44.30 o
   3   1  10      155.25      126.17     38.67 o
   4   1  10        3.38       -8.13     27.35 o
   5   1  10       74.91      102.61     46.07 o
   6   1  10       17.75       62.57     50.14 o
  -7   2  10        1.93      -19.11     54.68 o
  -6   2  10       52.55       88.80     55.56 o
  -5   2  10      141.42       16.59     80.91 o
  -4   2  10      256.42      185.50     52.30 o
  -3   2  10     1033.06     1062.83    100.28 o
  -2   2  10     1856.89     1695.98    112.92 o
  -1   2  10     3714.98     3697.75    112.77 o
   0   2  10     1740.61     1613.58    176.48 o
   1   2  10      335.25      285.54     39.29 o
   2   2  10        0.94       -0.53     18.26 o
   3   2  10      171.53      137.42     34.61 o
   4   2  10       62.41       59.24     41.36 o
   5   2  10       65.45       23.45     34.54 o
   6   2  10        1.89       31.63     43.14 o
  -7   3  10       34.44       22.10     59.72 o
  -6   3  10       40.75       91.60     56.62 o
  -5   3  10       37.54       -3.78     36.49 o
  -4   3  10      275.43      345.99     70.64 o
  -3   3  10        8.78       57.30     36.25 o
  -2   3  10      325.90      372.38     91.20 o
  -1   3  10     1040.80     1022.29     88.71 o
   0   3  10     1072.59     1175.33     64.07 o
   1   3  10      720.60      665.32     84.81 o
   2   3  10      765.71      831.20     70.50 o
   3   3  10      636.90      604.11     64.46 o
   4   3  10       74.49      123.65     40.09 o
   5   3  10       40.87       94.67     41.69 o
  -7   4  10        7.66       21.83    104.94 o
  -6   4  10       48.50      -18.73    121.02 o
  -5   4  10        7.26       -8.90     48.19 o
  -4   4  10        0.28      -32.94     32.94 o
  -3   4  10      100.03      104.50     44.95 o
  -2   4  10     1103.81     1052.78    249.97 o
  -1   4  10       77.61       30.36     39.24 o
   0   4  10      334.87      301.49     37.48 o
   1   4  10       22.17       78.91     28.96 o
   2   4  10      128.94      133.49     40.10 o
   3   4  10      403.94      287.13     66.80 o
   4   4  10      115.17      101.57     45.95 o
   5   4  10       23.66      -34.66     44.51 o
  -6   5  10      353.54      202.04     73.71 o
  -5   5  10      131.83      138.02     63.68 o
  -4   5  10       19.37       54.68     47.16 o
  -3   5  10      378.67      176.37     88.86 o
  -2   5  10      222.91      106.36     50.24 o
  -1   5  10        2.52      -15.68     35.84 o
   0   5  10       31.37      -11.50     38.89 o
   1   5  10       23.75       43.00     69.46 o
   2   5  10      211.60      213.35     62.19 o
   3   5  10      185.25      151.68     56.82 o
   4   5  10        7.81       15.80     54.92 o
  -5   6  10       49.67       -8.20     96.88 o
  -4   6  10       64.74       10.47     46.99 o
  -3   6  10       91.93      144.95     56.55 o
  -2   6  10       24.45        4.44     41.18 o
  -1   6  10       52.44       68.87     53.07 o
   0   6  10       49.56      110.85     55.81 o
   1   6  10       18.12       23.32     88.62 o
   2   6  10        3.59       12.22     73.67 o
   3   6  10      109.71      132.48     87.84 o
  -4   7  10      289.88      307.06     81.66 o
  -3   7  10      250.37      280.19     79.02 o
  -2   7  10       98.29      142.15     91.83 o
  -1   7  10       25.69       28.47     76.79 o
   0   7  10       30.34       73.50     83.38 o
   1   7  10        2.20       52.13     99.29 o
  -1  -8  11       13.02      -62.10     65.53 o
   0  -8  11        3.12      -61.19     61.19 o
   1  -8  11        3.26      -10.31     59.10 o
   2  -8  11        0.33       -6.46     70.94 o
  -3  -7  11        5.70       33.72     62.26 o
  -2  -7  11       16.14        4.61     48.58 o
  -1  -7  11        4.83      -33.47     43.44 o
   0  -7  11       14.24      -22.31     48.89 o
   1  -7  11       15.85       81.40     58.64 o
   2  -7  11       77.79       42.51     74.50 o
   3  -7  11       40.76       43.60     79.39 o
   4  -7  11        2.65      -69.30     69.30 o
  -4  -6  11       22.29       27.92     58.18 o
  -3  -6  11        4.82        4.85     49.70 o
  -2  -6  11      120.20       76.49     53.92 o
  -1  -6  11      164.28      121.15     54.80 o
   0  -6  11       10.83       26.87     46.02 o
   1  -6  11        5.41       -3.94     85.87 o
   2  -6  11       51.92       53.74     58.24 o
   3  -6  11      128.20      191.64     92.05 o
   4  -6  11       20.04       -4.07     68.86 o
   5  -6  11        2.82       -0.78     88.67 o
  -5  -5  11      175.12       89.88     73.49 o
  -4  -5  11      229.85      247.35     74.95 o
  -3  -5  11      354.12      215.57     54.42 o
  -2  -5  11        8.04       13.88     35.82 o
  -1  -5  11       90.73       99.72     48.96 o
   0  -5  11        4.25      -15.39     37.01 o
   1  -5  11       49.00      -13.69     32.54 o
   2  -5  11       26.24       -3.68     54.39 o
   3  -5  11        2.93        4.67     58.74 o
   4  -5  11      109.98       85.68     96.81 o
   5  -5  11        7.29       24.29     55.49 o
  -6  -4  11      233.65      214.57     84.68 o
  -5  -4  11      154.72      108.06     47.96 o
  -4  -4  11        5.30       -5.64     32.83 o
  -3  -4  11       44.01       28.22     33.82 o
  -2  -4  11      355.82      405.22     71.13 o
  -1  -4  11      126.73       89.96     36.42 o
   0  -4  11      884.80      916.60     90.27 o
   1  -4  11     1206.06     1141.05     75.60 o
   2  -4  11      254.56      317.15     64.44 o
   3  -4  11       14.32        5.78     36.08 o
   4  -4  11        0.03       -3.45     37.74 o
   5  -4  11       11.97       51.85     47.72 o
   6  -4  11        4.58       30.76     67.54 o
  -6  -3  11       34.97       12.35     95.04 o
  -5  -3  11      416.99      560.61    143.19 o
  -4  -3  11      301.28      288.65     62.34 o
  -3  -3  11     1159.30     1062.75    157.94 o
  -2  -3  11      572.21      482.90     56.85 o
  -1  -3  11      566.68      545.50     46.42 o
   0  -3  11       98.71      125.72     27.29 o
   1  -3  11       79.61       46.43     26.37 o
   2  -3  11       13.73       17.23     31.49 o
   3  -3  11       17.34       -7.02     27.46 o
   4  -3  11        0.77       23.30     60.46 o
   5  -3  11        0.19       16.49     41.52 o
   6  -3  11       26.31       74.51     55.29 o
  -7  -2  11       31.01      -79.57    100.07 o
  -6  -2  11       19.25      -59.89     78.09 o
  -5  -2  11      128.57      -15.99     68.65 o
  -4  -2  11      395.00      345.29     61.80 o
  -3  -2  11      860.86      850.98     64.13 o
  -2  -2  11      877.13      835.16     88.97 o
  -1  -2  11     1363.73     1290.24    117.52 o
   0  -2  11      863.79      888.14     62.24 o
   1  -2  11      386.25      446.08     38.56 o
   2  -2  11      253.22      305.97     55.90 o
   3  -2  11       72.66       90.50    109.08 o
   4  -2  11       33.67       33.47     33.03 o
   5  -2  11      103.78       46.73     45.05 o
   6  -2  11      108.76       86.60     80.63 o
  -7  -1  11        0.97       -7.84    104.83 o
  -6  -1  11      163.52       81.78     98.77 o
  -5  -1  11        0.14      -24.62     34.31 o
  -4  -1  11       18.42       67.90     60.35 o
  -3  -1  11       54.82       49.83     24.68 o
  -2  -1  11      326.03      443.74     46.14 o
  -1  -1  11      212.64      235.67     36.14 o
   0  -1  11      875.78      804.81     88.80 o
   1  -1  11      849.84      978.04     67.41 o
   2  -1  11     1190.49     1101.12    152.52 o
   3  -1  11     1222.18     1364.90    109.69 o
   4  -1  11      171.56      179.29    102.34 o
   5  -1  11       76.35      157.20     52.38 o
   6  -1  11      126.77       75.22     50.41 o
  -7   0  11       76.30      100.59     71.88 o
  -6   0  11      244.82      231.21     70.95 o
  -5   0  11       10.55      -31.27     49.10 o
  -4   0  11        0.14      -24.54     29.28 o
  -3   0  11       21.58       23.95     32.72 o
  -2   0  11      269.23      329.52     60.42 o
  -1   0  11       69.99       51.17     22.63 o
   0   0  11      345.79      362.48     40.18 o
   1   0  11      181.84      194.02     31.16 o
   2   0  11       52.34       34.07     24.71 o
   3   0  11     1017.59     1026.78     97.94 o
   4   0  11      184.07      170.84     60.13 o
   5   0  11      312.45      329.86    145.09 o
   6   0  11      191.13      293.51     72.16 o
  -7   1  11      106.77       92.40     68.33 o
  -6   1  11      196.72      156.77     76.55 o
  -5   1  11      351.03      248.31     64.11 o
  -4   1  11       66.60      107.09     64.85 o
  -3   1  11      192.78      203.15     68.91 o
  -2   1  11        4.22       10.95     27.77 o
  -1   1  11        6.28      -16.75     17.10 o
   0   1  11      326.80      352.03     55.08 o
   1   1  11      331.07      353.80     88.63 o
   2   1  11       45.02       10.00     24.05 o
   3   1  11        9.20       23.52     30.74 o
   4   1  11       93.48       86.10     42.47 o
   5   1  11      416.08      434.08     75.04 o
   6   1  11      158.82      192.71     66.58 o
  -7   2  11       31.95       -5.82     55.42 o
  -6   2  11      239.62      136.47     65.04 o
  -5   2  11      217.27      241.97     70.31 o
  -4   2  11      116.61      224.82     58.64 o
  -3   2  11      560.87      418.91     70.05 o
  -2   2  11      294.51      428.41     70.01 o
  -1   2  11      681.01      809.99    159.48 o
   0   2  11      232.86      195.33     33.59 o
   1   2  11      318.19      336.98     42.48 o
   2   2  11       38.01        5.77     34.44 o
   3   2  11      500.16      529.70     59.73 o
   4   2  11      296.16      278.41     67.45 o
   5   2  11       25.17        4.33     33.63 o
   6   2  11       28.40       91.74     54.34 o
  -7   3  11       10.00       49.44     66.92 o
  -6   3  11        2.52        2.74     52.24 o
  -5   3  11      145.86      111.65     55.43 o
  -4   3  11      223.55      167.88     57.00 o
  -3   3  11      313.57      364.25     66.62 o
  -2   3  11      725.66      812.42     98.51 o
  -1   3  11      493.88      511.92     72.41 o
   0   3  11      137.08      158.21     32.38 o
   1   3  11       16.38       16.46     20.40 o
   2   3  11       21.77       12.67     27.24 o
   3   3  11      110.14      156.37     38.82 o
   4   3  11       36.73        5.43     34.17 o
   5   3  11       26.13        1.59     36.86 o
  -7   4  11       12.69      -43.12    113.28 o
  -6   4  11      146.76      178.73     75.33 o
  -5   4  11      146.98      -35.35     44.68 o
  -4   4  11      119.51      160.01     58.38 o
  -3   4  11       52.65       76.26     47.80 o
  -2   4  11        3.59       29.54     35.68 o
  -1   4  11      366.54      359.75     64.23 o
   0   4  11      459.13      516.86     74.14 o
   1   4  11      430.90      547.24     53.68 o
   2   4  11      355.07      279.57     50.81 o
   3   4  11       61.94       47.47     46.84 o
   4   4  11        2.65        4.00     36.09 o
   5   4  11        5.96       15.38     82.64 o
  -6   5  11      112.41       13.85     66.21 o
  -5   5  11       57.46      108.03     60.48 o
  -4   5  11      122.66      128.82     61.54 o
  -3   5  11      331.17      305.13     73.82 o
  -2   5  11      117.92        1.87     45.28 o
  -1   5  11       65.86      110.92     61.63 o
   0   5  11      108.90       86.33    138.68 o
   1   5  11      537.98      479.59     74.41 o
   2   5  11      123.02      273.44     54.49 o
   3   5  11       51.22       33.57     53.85 o
   4   5  11       87.20       27.47     57.59 o
  -5   6  11       32.71       -8.17     56.16 o
  -4   6  11       53.65       44.04     62.93 o
  -3   6  11       71.66       58.28     51.94 o
  -2   6  11      181.16      299.37     71.54 o
  -1   6  11      427.56      462.68     84.52 o
   0   6  11      547.36      754.80    108.54 o
   2   6  11        6.38       88.67     88.49 o
   3   6  11       54.12       37.95     56.69 o
  -4   7  11       18.02       10.76     55.59 o
  -3   7  11       36.87        1.53     55.01 o
  -2   7  11        6.84       -7.04     50.23 o
  -1   7  11       16.28       13.30     77.40 o
   0   7  11      111.31      176.47    105.09 o
  -2  -7  12      566.01      483.46     97.04 o
  -1  -7  12      291.78      403.60     90.67 o
   0  -7  12       31.55       73.40     81.00 o
   1  -7  12       28.27      103.60     62.62 o
   2  -7  12       26.08      -23.06     57.33 o
   3  -7  12       38.03       37.70     77.79 o
  -4  -6  12       46.10       79.30     60.23 o
  -3  -6  12      116.37      106.92     58.94 o
  -2  -6  12      312.80      176.79     64.74 o
  -1  -6  12      124.03       56.47     45.00 o
   0  -6  12      189.53      220.22     81.50 o
   1  -6  12       26.07       -6.98     42.96 o
   2  -6  12       65.77      117.79     71.33 o
   3  -6  12       87.94      -16.60     69.43 o
   4  -6  12        8.46        4.33     87.54 o
  -5  -5  12       15.70       39.46     77.18 o
  -4  -5  12      236.36      235.01     62.44 o
  -3  -5  12      401.29      267.14     57.31 o
  -2  -5  12       68.07       37.10     36.13 o
  -1  -5  12       11.29       22.80     38.35 o
   0  -5  12      503.91      418.81     77.19 o
   1  -5  12      947.67      994.41    152.24 o
   2  -5  12      426.96      604.86    130.75 o
   3  -5  12      192.91      216.66     61.83 o
   4  -5  12      177.36      270.93     71.84 o
   5  -5  12      111.75       90.33     96.77 o
  -6  -4  12      110.02      113.40     77.11 o
  -5  -4  12        9.83       89.35     63.11 o
  -4  -4  12      161.10      110.13     44.21 o
  -3  -4  12      963.71      971.97     90.41 o
  -2  -4  12        0.79      -19.94     26.07 o
  -1  -4  12      173.07      245.51     48.73 o
   0  -4  12      403.96      450.05     69.10 o
   1  -4  12       60.02       87.49     31.19 o
   2  -4  12      245.55      150.42     69.82 o
   3  -4  12      376.77      442.41     74.26 o
   4  -4  12      709.60      595.39     92.03 o
   5  -4  12       98.67       51.68     51.93 o
   6  -4  12       50.70       35.15     60.09 o
  -6  -3  12      329.39      176.17    125.37 o
  -5  -3  12      107.94      170.88     99.55 o
  -4  -3  12      446.79      421.77    129.49 o
  -3  -3  12      107.91      110.85     42.77 o
  -2  -3  12      328.56      326.49     73.20 o
  -1  -3  12      478.24      503.98     50.60 o
   0  -3  12        4.38       -1.48     21.93 o
   1  -3  12       56.62       14.29     30.12 o
   2  -3  12        8.39       14.50     31.06 o
   3  -3  12      123.45      142.06     47.37 o
   4  -3  12       52.75       29.74     42.93 o
   5  -3  12       46.67      -19.29     44.40 o
   6  -3  12       27.19       77.25     55.33 o
  -7  -2  12        4.96       -1.26    108.43 o
  -6  -2  12      131.78       97.07    116.84 o
  -5  -2  12      482.55      649.88    147.30 o
  -4  -2  12      252.55      203.68     88.97 o
  -3  -2  12      132.32      121.21     34.32 o
  -2  -2  12     1148.87     1167.99     75.74 o
  -1  -2  12      321.41      310.27     62.09 o
   0  -2  12      596.63      627.90     56.19 o
   1  -2  12       28.77       34.56     38.61 o
   2  -2  12       49.18      138.62     42.27 o
   3  -2  12        1.31       44.72     33.66 o
   4  -2  12        3.67       43.83     37.29 o
   5  -2  12       33.01       26.08     40.61 o
   6  -2  12       29.47       17.22     47.13 o
  -7  -1  12       10.81      -91.87     91.87 o
  -6  -1  12       63.16        7.24     97.38 o
  -5  -1  12      731.07      828.94    103.14 o
  -4  -1  12      224.52      201.95    147.63 o
  -3  -1  12      419.70      487.01     85.14 o
  -2  -1  12      414.92      431.49     63.45 o
  -1  -1  12      493.13      467.67     60.94 o
   0  -1  12      832.22     1008.09     66.42 o
   1  -1  12      496.09      470.01     64.03 o
   2  -1  12      241.88      315.06     78.81 o
   3  -1  12       70.61       67.98     46.85 o
   4  -1  12        0.03       -0.53     32.11 o
   5  -1  12       11.01      -12.96     36.93 o
   6  -1  12        0.99       27.42     50.23 o
  -7   0  12        0.40       64.18     64.90 o
  -6   0  12        0.33       11.77     48.93 o
  -5   0  12       87.00       77.48     67.95 o
  -4   0  12      131.23      126.77     46.91 o
  -3   0  12        7.42      -19.47     43.81 o
  -2   0  12        7.13       25.23     20.16 o
  -1   0  12      716.04      753.04     58.41 o
   0   0  12     1432.69     1594.15     79.92 o
   1   0  12      698.45      680.79     73.32 o
   2   0  12      150.41      124.00     46.80 o
   3   0  12      248.07      237.01     53.17 o
   4   0  12       36.64       18.54     33.85 o
   5   0  12        2.14       -7.62     38.57 o
   6   0  12       41.14        5.54     47.54 o
  -7   1  12       15.13       -1.44     59.90 o
  -6   1  12        1.28       -8.74     50.27 o
  -5   1  12       10.40      -20.02     41.06 o
  -4   1  12       40.24       67.61     43.63 o
  -3   1  12      232.83      306.19     85.09 o
  -2   1  12      117.46      178.64     49.77 o
  -1   1  12      345.17      396.73     45.07 o
   0   1  12      536.02      627.68     54.14 o
   1   1  12      638.78      571.55     66.80 o
   2   1  12      307.42      275.50     56.02 o
   3   1  12       26.97       52.12     35.78 o
   4   1  12       35.63       44.05    111.33 o
   5   1  12       58.54      149.35     98.83 o
   6   1  12       78.53      117.28    124.03 o
  -7   2  12        0.62      -31.01     61.47 o
  -6   2  12        4.48       31.40     53.18 o
  -5   2  12      118.09      173.48     60.99 o
  -4   2  12        0.29       19.87     36.89 o
  -3   2  12        6.19        2.32     32.12 o
  -2   2  12      265.35      242.07     56.04 o
  -1   2  12     2764.28     3009.37    203.64 o
   0   2  12        3.64        6.59     21.17 o
   1   2  12       25.71       -2.39     25.89 o
   2   2  12        4.05      -24.73     26.66 o
   3   2  12      243.53      275.68     56.72 o
   4   2  12      269.66      358.88    112.65 o
   5   2  12        3.43       -1.22     41.19 o
  -7   3  12        1.09       34.80     62.15 o
  -6   3  12       21.29        7.18     52.77 o
  -5   3  12      505.98      433.28     83.09 o
  -4   3  12      101.83      110.51     77.05 o
  -3   3  12       63.23       -2.31     35.82 o
  -2   3  12      432.89      354.64    123.51 o
  -1   3  12      585.38      612.18     80.28 o
   0   3  12      219.93      334.67     62.05 o
   1   3  12      399.11      431.71     51.90 o
   2   3  12       42.09        4.93     25.95 o
   3   3  12      175.33      168.28     44.73 o
   4   3  12      267.42      220.82     50.75 o
   5   3  12       13.74       -9.81     39.53 o
  -6   4  12       75.42       99.79     66.60 o
  -5   4  12       47.29       -5.03     48.07 o
  -4   4  12        7.79      -11.00     35.32 o
  -3   4  12        9.63        6.32     41.17 o
  -2   4  12        0.47        2.96     34.74 o
  -1   4  12       60.23      113.87     47.88 o
   0   4  12        5.25       28.22     38.28 o
   1   4  12       32.82       50.37     34.91 o
   2   4  12        0.61       20.48     33.30 o
   3   4  12        8.12       21.87     35.10 o
   4   4  12       54.21       -1.00     65.37 o
  -6   5  12       23.40      -30.66    117.83 o
  -5   5  12       81.32      137.38     63.45 o
  -4   5  12      229.90      233.97     69.86 o
  -3   5  12      412.29      511.64     88.12 o
  -2   5  12      443.69      501.16     83.96 o
  -1   5  12       19.27       50.34     50.20 o
   0   5  12       92.47      110.71     55.53 o
   1   5  12      100.11      126.59     84.42 o
   2   5  12        4.72      -28.14     36.90 o
   3   5  12        1.58       16.92     51.09 o
  -5   6  12       95.87      103.43     67.19 o
  -4   6  12       89.38       -7.51     54.53 o
  -3   6  12       63.75       92.41    104.27 o
  -2   6  12       13.71        5.41     49.21 o
  -1   6  12      250.76      336.82    100.13 o
   0   6  12       33.07      -43.29     46.39 o
  -3   7  12      128.33       89.71     68.19 o
  -2   7  12       88.87       68.70     64.41 o
  -1   7  12      173.77       79.22    103.23 o
   0   7  12      103.31      118.09    107.69 o
  -2  -7  13       10.49      -56.02     56.02 o
  -1  -7  13        0.74      -42.69     52.73 o
   0  -7  13        5.53        5.53     53.64 o
   1  -7  13        9.00       94.99     84.03 o
   2  -7  13      109.80      129.23     84.55 o
   3  -7  13        7.31       42.17     77.49 o
  -4  -6  13      190.04      104.01     93.04 o
  -3  -6  13       33.87       37.12     55.13 o
  -2  -6  13        6.48      -23.92     43.94 o
  -1  -6  13      269.12      253.70    126.57 o
   0  -6  13      173.43       98.64     86.70 o
   1  -6  13      312.20      271.46    104.44 o
   2  -6  13      142.19      106.44     76.10 o
   3  -6  13        8.07       15.69     70.16 o
   4  -6  13        4.42        7.63     87.32 o
  -5  -5  13       10.82      -59.81     59.81 o
  -4  -5  13       56.15       31.58     45.49 o
  -3  -5  13        6.33       27.58     37.81 o
  -2  -5  13      296.43      252.02     77.02 o
  -1  -5  13      105.02      122.61     56.45 o
   0  -5  13      119.16       55.33     91.51 o
   1  -5  13      567.94      703.23    134.99 o
   2  -5  13      173.22      325.72    104.27 o
   3  -5  13       55.20      -13.26     62.62 o
   4  -5  13       28.98       55.52     55.33 o
   5  -5  13        1.82      106.46    133.74 o
  -5  -4  13       11.12       40.04     64.18 o
  -4  -4  13       21.33       -8.16     40.08 o
  -3  -4  13        0.39       19.71     34.93 o
  -2  -4  13      399.76      462.43     63.81 o
  -1  -4  13      669.73      777.33     77.36 o
   0  -4  13      515.63      370.39     67.33 o
   1  -4  13        3.51      -43.25     43.64 o
   2  -4  13        0.99       14.40     30.31 o
   3  -4  13       86.40      114.55     49.82 o
   4  -4  13       93.01       46.79     50.12 o
   5  -4  13       14.87        1.45     51.56 o
  -6  -3  13        8.82        9.40     94.00 o
  -5  -3  13       97.34      106.18    100.89 o
  -4  -3  13        4.40       80.87     78.70 o
  -3  -3  13       38.27       11.55     40.94 o
  -2  -3  13        0.64       33.46     47.17 o
  -1  -3  13        6.31      -15.75     21.11 o
   0  -3  13       26.97       10.18     22.63 o
   1  -3  13      102.19       67.66     67.50 o
   2  -3  13      173.69      195.40     54.80 o
   3  -3  13      114.26      124.27     51.18 o
   4  -3  13      233.97      147.57     77.51 o
   5  -3  13      102.35      142.96     62.31 o
   6  -3  13       65.03       20.07     81.60 o
  -6  -2  13       65.55       46.20    108.13 o
  -5  -2  13      244.77      347.48    128.93 o
  -4  -2  13       12.55      -15.60     56.77 o
  -3  -2  13        3.36      -22.78     23.27 o
  -2  -2  13       31.61       63.38     29.50 o
  -1  -2  13      100.23       97.81     32.13 o
   0  -2  13      110.83      174.15     36.27 o
   1  -2  13       61.66      115.67     44.46 o
   2  -2  13      193.10      156.79    111.90 o
   3  -2  13      103.78      114.93     46.16 o
   4  -2  13       77.83       57.03     45.29 o
   5  -2  13        2.32      -33.54     40.31 o
   6  -2  13       50.57       56.01     61.60 o
  -7  -1  13        1.71      113.20    123.64 o
  -6  -1  13       57.09       -5.11     97.33 o
  -5  -1  13       91.43      126.88     52.85 o
  -4  -1  13      115.43       94.12     49.48 o
  -3  -1  13      104.92      125.41     40.77 o
  -2  -1  13      827.06      901.55     67.47 o
  -1  -1  13       23.34        4.60     25.49 o
   0  -1  13       16.19        9.61     24.15 o
   1  -1  13        6.48        8.68     25.56 o
   2  -1  13       29.80       13.41     31.79 o
   3  -1  13        4.65      -29.43     42.02 o
   4  -1  13      159.28      140.18     93.13 o
   5  -1  13      111.44       95.46     48.47 o
   6  -1  13       89.50      133.42     62.93 o
  -7   0  13        8.39        0.05     61.30 o
  -6   0  13       62.58       26.77     62.32 o
  -5   0  13      363.51      350.49     77.07 o
  -4   0  13      226.26      144.49     53.67 o
  -3   0  13       13.85      -30.43     30.43 o
  -2   0  13       22.98       47.18     32.50 o
  -1   0  13       24.00       73.20     28.21 o
   0   0  13      469.64      558.59     93.80 o
   1   0  13       16.20       76.27     50.36 o
   2   0  13       65.11       19.13     29.27 o
   3   0  13        4.33       -4.82     30.24 o
   4   0  13       80.53       64.60     40.68 o
   5   0  13       93.13      196.94     64.76 o
   6   0  13       38.64       61.03     56.41 o
  -7   1  13       67.43       81.53     67.08 o
  -6   1  13       97.13      118.19     67.68 o
  -5   1  13       78.29      113.68    135.80 o
  -4   1  13       35.18      129.75     53.60 o
  -3   1  13      136.97       90.63     44.74 o
  -2   1  13      205.57      183.00     59.85 o
  -1   1  13      723.32      919.94     99.00 o
   0   1  13      273.59      255.19     39.43 o
   1   1  13      193.36      183.49     46.42 o
   2   1  13       21.93       89.69     39.02 o
   3   1  13       39.12       61.40     40.40 o
   4   1  13        2.83      -11.64     40.63 o
   5   1  13        4.20       -4.06     42.20 o
  -7   2  13       12.76       21.70     69.33 o
  -6   2  13       38.73       31.81     53.38 o
  -5   2  13      353.61      248.74    144.96 o
  -4   2  13      554.95      625.20    162.30 o
  -3   2  13      460.24      488.43    108.86 o
  -2   2  13      660.07      804.80    116.53 o
  -1   2  13      925.80     1312.51    126.48 o
   0   2  13      150.54      144.20     39.68 o
   1   2  13       15.38      -11.55     28.91 o
   2   2  13        8.23        6.99     32.91 o
   3   2  13      161.99      154.97     52.74 o
   4   2  13        3.62       43.34     52.24 o
   5   2  13       41.40       49.84     79.74 o
  -6   3  13       52.44       30.41     61.42 o
  -5   3  13      294.65      246.83     85.29 o
  -4   3  13      251.97      316.28    183.75 o
  -3   3  13      216.90      278.46     67.42 o
  -2   3  13      564.81      333.84    109.82 o
  -1   3  13      143.33      226.85     59.14 o
   0   3  13      668.45      702.49     89.29 o
   1   3  13      869.52      762.22     88.03 o
   2   3  13     1062.53     1016.70    142.94 o
   3   3  13      137.80      141.70     86.76 o
   4   3  13       30.61       44.65     38.63 o
  -6   4  13        0.87       39.95     58.90 o
  -5   4  13        0.30      -10.00     46.55 o
  -4   4  13       67.06       87.87     56.56 o
  -3   4  13      134.37       28.15     43.54 o
  -2   4  13       66.19      -22.63     40.40 o
  -1   4  13      502.65      481.56    140.02 o
   0   4  13      569.23      731.02     93.45 o
   1   4  13      599.61      525.62     78.87 o
   2   4  13      411.57      427.76     60.36 o
   3   4  13       54.56       55.49     46.42 o
   4   4  13       31.53       24.87     46.12 o
  -5   5  13       47.16       72.29     60.09 o
  -4   5  13       11.62      -11.77     47.07 o
  -3   5  13        1.38       15.92     46.33 o
  -2   5  13        0.14       -0.13     43.67 o
  -1   5  13        9.07       36.44     47.61 o
   0   5  13       57.37       81.71     49.24 o
   1   5  13      112.44       75.10     79.39 o
   2   5  13       30.99      141.35     63.86 o
   3   5  13       47.54       42.75     57.60 o
  -4   6  13       49.07      144.03    113.52 o
  -3   6  13        0.55       21.65     54.75 o
  -2   6  13       14.24        3.02     52.70 o
  -1   6  13        1.22      -13.62     53.65 o
   0   6  13       36.65       37.52     59.42 o
  -1  -7  14       20.37        3.05     94.73 o
   0  -7  14       12.98       62.64     63.31 o
   1  -7  14       91.75      113.41     93.13 o
   2  -7  14       25.58      129.66     90.10 o
  -3  -6  14      139.02       37.66     64.67 o
  -2  -6  14      323.52      272.05     79.08 o
  -1  -6  14       17.32       35.73     54.54 o
   0  -6  14       12.11      -11.41     68.34 o
   1  -6  14       81.40       80.30     68.52 o
   2  -6  14       22.44       58.07     68.56 o
   3  -6  14        1.72       20.76     80.56 o
  -4  -5  14       20.34       34.98     50.83 o
  -3  -5  14      131.11      120.97     49.71 o
  -2  -5  14       80.80       55.67     44.82 o
  -1  -5  14        4.55       52.32     46.36 o
   0  -5  14        2.17      -38.60     38.60 o
   1  -5  14        0.48       -9.53     51.61 o
   2  -5  14        3.74       22.23     61.24 o
   3  -5  14        6.54       94.34     87.11 o
   4  -5  14       53.31       60.15     55.87 o
  -5  -4  14      105.54       -3.75     64.33 o
  -4  -4  14       81.24       66.90     48.94 o
  -3  -4  14        1.28       26.08     35.92 o
  -2  -4  14        3.91       31.45     35.71 o
  -1  -4  14     1004.98      889.43    111.43 o
   0  -4  14      310.38      346.62     85.16 o
   1  -4  14      109.38       58.33     64.05 o
   2  -4  14        5.53      -12.81     34.22 o
   3  -4  14       16.88      -20.73     41.41 o
   4  -4  14        0.26       20.34     47.65 o
   5  -4  14        0.02       46.03     55.19 o
  -6  -3  14       64.67      160.13    116.10 o
  -5  -3  14       83.49      151.64    103.45 o
  -4  -3  14      985.79      957.97    176.17 o
  -3  -3  14      553.31      512.00     81.06 o
  -2  -3  14      255.26      211.60     57.57 o
  -1  -3  14        8.33       -5.29     27.44 o
   0  -3  14       37.90       34.95     26.84 o
   1  -3  14       73.82       41.88     49.86 o
   2  -3  14       49.30       34.30     45.29 o
   3  -3  14        0.24      -20.12     35.14 o
   4  -3  14        0.81       -9.87     36.41 o
   5  -3  14       17.43      -26.71     45.30 o
  -6  -2  14        9.54      -79.96    109.51 o
  -5  -2  14       51.36        3.99     69.99 o
  -4  -2  14      119.71      154.28     87.63 o
  -3  -2  14      132.16      158.21     52.15 o
  -2  -2  14      224.94      263.84     45.79 o
  -1  -2  14      496.79      580.80     62.02 o
   0  -2  14      782.33      754.63     65.68 o
   1  -2  14      273.38      267.24     57.58 o
   2  -2  14      403.57      399.86     68.97 o
   3  -2  14       62.90       69.88     44.80 o
   4  -2  14        1.20       28.71     39.75 o
   5  -2  14       18.09        4.03     42.07 o
  -6  -1  14       11.67      -68.00     93.78 o
  -5  -1  14       59.24      114.83     52.19 o
  -4  -1  14       31.61       -8.82     39.24 o
  -3  -1  14      131.15      119.27     61.91 o
  -2  -1  14       84.24       68.35     37.95 o
  -1  -1  14      358.26      380.20     50.58 o
   0  -1  14      897.45      918.46     70.08 o
   1  -1  14      375.82      453.19     68.13 o
   2  -1  14      192.46      219.64     53.24 o
   3  -1  14      194.25      245.86     58.54 o
   4  -1  14       80.95      100.17     50.85 o
   5  -1  14       18.30       15.17     41.02 o
  -6   0  14        2.63       26.01     57.31 o
  -5   0  14       53.63      112.59     58.61 o
  -4   0  14      432.04      317.67     65.53 o
  -3   0  14       25.38       26.46     48.17 o
  -2   0  14        9.21       19.24     42.54 o
  -1   0  14      113.56      148.19     55.53 o
   0   0  14     1750.35     1798.77     91.66 o
   1   0  14      170.27      139.41     45.05 o
   2   0  14      129.99      182.15     54.30 o
   3   0  14      178.79      137.33     47.36 o
   4   0  14      120.01      111.48     51.06 o
   5   0  14      149.28       64.27     62.73 o
  -6   1  14       78.98       98.54     68.25 o
  -5   1  14       73.23       47.87     52.31 o
  -4   1  14      380.10      497.81    209.56 o
  -3   1  14       42.92       26.60     42.05 o
  -2   1  14       25.86       56.52     43.85 o
  -1   1  14     1139.27     1205.04    109.56 o
   0   1  14     1156.70     1339.61     82.77 o
   1   1  14        4.36      -22.54     27.98 o
   2   1  14        1.42        4.72     33.60 o
   3   1  14        4.59        3.88     34.15 o
   4   1  14      148.72      138.82     53.51 o
   5   1  14      180.41      199.17     79.72 o
  -6   2  14       74.59       22.95     62.15 o
  -5   2  14      398.12      249.39     78.95 o
  -4   2  14      195.77      287.32     74.28 o
  -3   2  14       56.21      101.48     50.32 o
  -2   2  14      288.29      323.37    131.59 o
  -1   2  14       86.31       93.80     68.82 o
   0   2  14       82.83       90.08     47.98 o
   1   2  14      296.34      274.26     68.28 o
   2   2  14        0.09       -1.21     35.42 o
   3   2  14       17.10       -3.68     32.51 o
   4   2  14       20.67       -3.42     43.57 o
   5   2  14       41.26       33.31     54.92 o
  -6   3  14       30.15      -34.66     62.08 o
  -5   3  14      129.92      152.62    129.45 o
  -4   3  14      329.99      300.46     75.88 o
  -3   3  14      912.78      917.37    184.36 o
  -2   3  14      361.02      391.16    266.74 o
  -1   3  14      289.40      218.46     59.68 o
   0   3  14       92.10      179.11     86.15 o
   1   3  14        2.70      -33.03     35.02 o
   2   3  14       13.74       24.62     40.40 o
   3   3  14       46.74       62.28     50.40 o
   4   3  14       23.86      105.15     60.10 o
  -6   4  14        0.33       39.24     67.38 o
  -5   4  14       42.94       83.85     59.91 o
  -4   4  14       77.67       72.31     54.21 o
  -3   4  14       76.52       -7.59     44.48 o
  -2   4  14      198.76       66.04     82.58 o
  -1   4  14      285.67      411.27     80.03 o
   0   4  14      469.54      550.34    132.05 o
   1   4  14      158.11      165.55     88.88 o
   2   4  14       86.62      103.69    104.62 o
   3   4  14       88.32      161.31     51.03 o
  -5   5  14       79.55      145.28     72.92 o
  -4   5  14       36.07       55.35     59.72 o
  -3   5  14       55.99       89.68     63.86 o
  -2   5  14        8.26       17.12     49.34 o
  -1   5  14       30.07       58.18     65.66 o
   0   5  14      187.27      396.01    119.57 o
   1   5  14       18.05       -0.78     76.97 o
   2   5  14       26.81       12.09     72.20 o
  -3   6  14      173.83      142.85     70.60 o
  -2   6  14      152.26      159.66    121.21 o
  -1   6  14      109.37      154.98     75.89 o
   0   6  14       25.66       -9.58     82.95 o
  -3  -6  15       30.11       48.59     67.04 o
  -2  -6  15       39.94       30.66     55.10 o
  -1  -6  15      295.91      284.40     79.48 o
   0  -6  15       77.60      180.67     92.26 o
   1  -6  15       73.26      141.71     90.49 o
   2  -6  15        9.69       52.96     89.01 o
   3  -6  15        1.16      -26.18     74.50 o
  -4  -5  15       43.47       82.57     51.30 o
  -3  -5  15       35.55      -20.33     39.81 o
  -2  -5  15       15.48       66.64     42.09 o
  -1  -5  15      112.64      197.64     64.87 o
   0  -5  15      219.98      280.26    100.46 o
   1  -5  15       34.47       67.09     70.60 o
   2  -5  15       39.42       39.70     74.89 o
   3  -5  15      110.67      186.05     97.99 o
   4  -5  15       38.07      160.00     98.68 o
  -5  -4  15       73.59      129.40     75.16 o
  -4  -4  15       95.18      102.66     73.19 o
  -3  -4  15      125.84      106.33     46.69 o
  -2  -4  15       68.24       89.65     42.49 o
  -1  -4  15       33.93       29.25     36.71 o
   0  -4  15        6.15       45.89     59.72 o
   1  -4  15        7.36       45.07     65.57 o
   2  -4  15       38.43      -18.37     67.41 o
   3  -4  15       96.33      149.48     61.03 o
   4  -4  15      121.29       70.87    110.77 o
  -5  -3  15       42.74       87.84     90.57 o
  -4  -3  15      166.81      369.75    127.54 o
  -3  -3  15      438.81      429.04    119.05 o
  -2  -3  15      250.91      257.76     75.75 o
  -1  -3  15      107.07      139.76     41.60 o
   0  -3  15       29.72       51.64     55.69 o
   1  -3  15        0.47      -10.94     33.49 o
   2  -3  15        3.50       32.88     71.74 o
   3  -3  15       61.96       -0.39     43.46 o
   4  -3  15       14.56       51.66     48.86 o
   5  -3  15       15.44       54.93     58.99 o
  -6  -2  15       48.17      -47.15     94.52 o
  -5  -2  15      372.77      473.02    135.90 o
  -4  -2  15      298.17      293.87    108.43 o
  -3  -2  15       49.22       68.78     73.89 o
  -2  -2  15        2.23       37.45     31.50 o
  -1  -2  15      131.88      149.69     45.27 o
   0  -2  15        0.43       57.73     40.17 o
   1  -2  15       96.28      149.34    113.54 o
   2  -2  15       31.69       61.08     71.83 o
   3  -2  15       77.47       50.94     42.44 o
   4  -2  15        5.15        2.90     39.81 o
   5  -2  15       62.35       80.36     56.82 o
  -6  -1  15       11.18       10.14    106.18 o
  -5  -1  15      243.85       69.30     87.93 o
  -4  -1  15      386.21      491.47     88.51 o
  -3  -1  15      116.49       93.88     49.69 o
  -2  -1  15      326.47      328.99    175.43 o
  -1  -1  15      646.95      644.30     65.00 o
   0  -1  15     2055.09     2206.97    136.86 o
   1  -1  15      654.34      634.89     82.88 o
   2  -1  15        6.83        0.37     30.91 o
   3  -1  15        0.73       -8.07     36.40 o
   4  -1  15       54.33       -8.27     40.06 o
   5  -1  15        0.63       70.32     48.18 o
  -6   0  15       18.35       73.86     64.40 o
  -5   0  15        6.82       26.14     52.64 o
  -4   0  15       11.27      -21.14     44.55 o
  -3   0  15       99.54       88.94     45.44 o
  -2   0  15      272.22      294.17     65.52 o
  -1   0  15      237.35      274.65     61.21 o
   0   0  15      800.51      992.31     96.66 o
   1   0  15      278.01      222.74     93.09 o
   2   0  15      232.51      104.43    104.70 o
   3   0  15      145.29      127.53     53.72 o
   4   0  15       67.43      128.75     54.74 o
   5   0  15        0.33       15.36     70.53 o
  -6   1  15       52.08      114.89     69.28 o
  -5   1  15       39.61       13.76     52.29 o
  -4   1  15      442.97      614.10     98.65 o
  -3   1  15      180.47       70.78     54.85 o
  -2   1  15       46.46       44.64     46.32 o
  -1   1  15      161.30      155.11     55.74 o
   0   1  15       47.20        1.55     47.35 o
   1   1  15      152.76      129.09     53.33 o
   2   1  15      243.74      247.51     60.48 o
   3   1  15      669.55      748.67    218.14 o
   4   1  15      195.53      238.12    108.23 o
   5   1  15       48.01       26.16     56.09 o
  -6   2  15       59.63       -2.90     58.98 o
  -5   2  15        7.04      -22.99     44.85 o
  -4   2  15       43.73       53.37     52.69 o
  -3   2  15      201.82      176.83     62.78 o
  -2   2  15       44.55       -6.02     38.31 o
  -1   2  15      578.88      540.17    103.58 o
   0   2  15      112.65       84.42     73.50 o
   1   2  15      528.16      501.97     79.16 o
   2   2  15      351.23      246.09     59.34 o
   3   2  15      166.50      169.23     60.79 o
   4   2  15        9.90       28.15     49.16 o
  -6   3  15       27.86       12.88     65.36 o
  -5   3  15       23.17       61.36     55.99 o
  -4   3  15      262.51      150.35     62.17 o
  -3   3  15       24.23       13.84     41.38 o
  -2   3  15        0.46      -39.05     39.05 o
  -1   3  15      175.37      159.18     59.87 o
   0   3  15      174.67       73.33     77.92 o
   1   3  15       29.37       13.22     61.32 o
   2   3  15      171.83      165.68     58.44 o
   3   3  15       80.28       66.31     51.55 o
   4   3  15       33.72       48.38     51.19 o
  -5   4  15       12.14      104.74     64.38 o
  -4   4  15       31.52       84.33    105.55 o
  -3   4  15        3.85      -44.72     44.72 o
  -2   4  15      106.67      139.81     62.17 o
  -1   4  15       12.47      -42.05     43.49 o
   0   4  15       17.58      -20.07     57.55 o
   1   4  15       39.60      -15.43     64.83 o
   2   4  15        3.73       -8.19     64.44 o
   3   4  15       14.76        1.56     51.55 o
  -4   5  15       84.51       88.12    113.85 o
  -3   5  15      100.75      158.68     72.27 o
  -2   5  15       88.95      156.63    161.30 o
  -1   5  15       56.72      128.18     66.23 o
   0   5  15       10.95       64.96     86.33 o
   1   5  15        0.48      -39.44     75.62 o
   2   5  15       15.42      -28.39     90.96 o
  -2   6  15       20.26       54.32     63.40 o
  -1   6  15        5.14       34.69     88.47 o
  -2  -6  16      133.79      152.11     91.85 o
  -1  -6  16       52.28       68.00     58.98 o
   0  -6  16      124.65      187.04     95.82 o
   1  -6  16        6.84      -14.69     73.59 o
   2  -6  16        9.08      131.35     90.31 o
  -3  -5  16      216.38      186.24     61.34 o
  -2  -5  16      158.56      122.46     60.46 o
  -1  -5  16      326.09      309.84     80.34 o
   0  -5  16      149.13      132.70     82.73 o
   1  -5  16       26.66        4.20     68.17 o
   2  -5  16       66.43      125.89     91.31 o
   3  -5  16       21.86      133.09     99.42 o
  -4  -4  16        4.95       -5.66     63.89 o
  -3  -4  16      162.54      206.85     53.21 o
  -2  -4  16      208.54      162.43     48.99 o
  -1  -4  16      107.34      123.08     46.46 o
   0  -4  16       79.11      141.15     82.04 o
   1  -4  16      406.83      452.35    127.11 o
   2  -4  16      139.10      164.17     62.37 o
   3  -4  16      171.69      142.46     56.31 o
   4  -4  16       63.23       79.71     53.63 o
  -5  -3  16       92.63      184.88    106.91 o
  -4  -3  16       78.05       95.51     96.51 o
  -3  -3  16      119.98       40.26     73.63 o
  -2  -3  16       29.78       77.32     46.73 o
  -1  -3  16        4.14       61.86     36.81 o
   0  -3  16       71.26       67.11     43.34 o
   1  -3  16       44.16      150.85     53.03 o
   2  -3  16       17.64       51.46     45.11 o
   3  -3  16      149.86      107.80     57.47 o
   4  -3  16      124.60      133.11     59.52 o
  -5  -2  16      115.72      164.59    114.97 o
  -4  -2  16       21.29       59.59     79.22 o
  -3  -2  16       52.10      -17.16     73.11 o
  -2  -2  16        3.02       -5.79     41.02 o
  -1  -2  16        1.32       24.13     43.80 o
   0  -2  16      188.58      275.67    117.88 o
   1  -2  16      850.07      951.13    106.48 o
   2  -2  16       28.23       22.53     42.49 o
   3  -2  16        3.02      -36.86     36.86 o
   4  -2  16       22.50       36.43     50.18 o
  -6  -1  16       59.94       71.77     98.46 o
  -5  -1  16       75.62       49.75     98.59 o
  -4  -1  16      213.51      128.09     55.37 o
  -3  -1  16      497.72      530.12     83.84 o
  -2  -1  16       66.75       16.37     47.19 o
  -1  -1  16       41.78       18.46     31.04 o
   0  -1  16      336.69      357.12     66.44 o
   1  -1  16      535.18      519.41     87.82 o
   2  -1  16        5.10      -17.72     34.19 o
   3  -1  16       21.29       31.79     44.89 o
   4  -1  16        0.72        0.07     39.74 o
  -6   0  16       38.38       20.61     84.81 o
  -5   0  16       61.19       77.15     91.51 o
  -4   0  16      191.47      269.95     71.64 o
  -3   0  16      115.46      158.08     54.97 o
  -2   0  16      120.85        6.87     41.97 o
  -1   0  16      135.84      158.42     55.02 o
   0   0  16       91.41      149.52     48.32 o
   1   0  16       46.16        5.94     39.87 o
   2   0  16        7.11        7.08     45.18 o
   3   0  16       24.60       29.70     49.43 o
   4   0  16        7.29      -40.71     40.71 o
  -6   1  16       19.21      -47.96     58.37 o
  -5   1  16        5.27       69.85     72.05 o
  -4   1  16      125.93      157.79     81.02 o
  -3   1  16       12.08       51.03     50.89 o
  -2   1  16      442.31      431.51     79.73 o
  -1   1  16      375.30      501.89     83.43 o
   0   1  16      379.53      384.62    112.85 o
   1   1  16      110.34      116.96     47.60 o
   2   1  16        6.33       -7.18     40.84 o
   3   1  16        8.03       19.42     43.93 o
   4   1  16       13.95       33.68     49.70 o
  -6   2  16       60.27       92.65     75.20 o
  -5   2  16       44.51      -14.41     56.58 o
  -4   2  16      380.01      350.48    226.15 o
  -3   2  16      514.63      499.99     92.50 o
  -2   2  16      122.02      198.77    204.90 o
  -1   2  16        9.61       78.46     52.50 o
   0   2  16       12.17       50.83     65.74 o
   1   2  16       94.93      119.83     77.83 o
   2   2  16       50.08       98.67     70.64 o
   3   2  16       12.99       57.58     48.08 o
   4   2  16       50.23       -7.82     73.89 o
  -5   3  16       59.68      108.22     67.84 o
  -4   3  16       82.39       49.38     54.99 o
  -3   3  16        1.21       43.33     53.44 o
  -2   3  16       42.38      112.63     55.97 o
  -1   3  16      283.21      460.76     87.25 o
   0   3  16      185.91       70.16     77.44 o
   1   3  16      111.94      254.74    112.24 o
   2   3  16        6.80       16.29     47.54 o
   3   3  16       27.73       58.49     51.68 o
  -5   4  16       20.40       35.54     61.47 o
  -4   4  16       31.28      -50.07     50.07 o
  -3   4  16      143.14      130.79     64.95 o
  -2   4  16      250.72      317.91    146.65 o
  -1   4  16      217.18      204.95     68.26 o
   0   4  16      424.87      427.78    134.69 o
   1   4  16      132.90      285.24    108.04 o
   2   4  16       51.66      156.75     94.30 o
  -3   5  16        4.28      -50.68    101.50 o
  -2   5  16        1.50       38.66     60.19 o
  -1   5  16        9.98      147.48     93.65 o
   0   5  16        0.85       11.96     84.29 o
   1   5  16       30.56       91.48     99.03 o
   0  -6  17        1.58        5.72     90.83 o
  -3  -5  17       34.63       96.57     54.76 o
  -2  -5  17       33.70       43.39     49.23 o
  -1  -5  17       79.53       29.69     70.25 o
   0  -5  17       55.11       23.53     83.25 o
   1  -5  17        1.16       -5.29     72.94 o
   2  -5  17        1.80      104.31     94.99 o
  -4  -4  17       63.97        5.81     67.43 o
  -3  -4  17      171.94      209.78     77.75 o
  -2  -4  17      115.25      130.88     51.07 o
  -1  -4  17       18.49       15.51     48.83 o
   0  -4  17       48.56       31.64     71.72 o
   1  -4  17       26.29       20.28     71.33 o
   2  -4  17      108.53       96.12     93.87 o
   3  -4  17        5.54       62.40     87.50 o
  -4  -3  17      387.49      253.17    125.37 o
  -3  -3  17       12.06      -50.27     75.58 o
  -2  -3  17       88.24       48.47     43.51 o
  -1  -3  17       57.90       75.13     50.68 o
   0  -3  17      117.44      174.09     59.72 o
   1  -3  17      511.49      712.75    100.45 o
   2  -3  17      338.49      285.53     71.44 o
   3  -3  17       22.06       -7.27     46.99 o
   4  -3  17       10.17       66.69     54.75 o
  -5  -2  17        0.18      -37.57     91.92 o
  -4  -2  17       33.05       20.72     80.04 o
  -3  -2  17       60.98       44.98     81.43 o
  -2  -2  17       27.21        7.26    103.77 o
  -1  -2  17       63.97       26.89     36.96 o
   0  -2  17       70.12       72.05     46.30 o
   1  -2  17      537.01      580.29     87.18 o
   2  -2  17       27.66       27.81     43.21 o
   3  -2  17        5.52      -42.68     42.68 o
   4  -2  17        6.17      -30.92     49.47 o
  -5  -1  17        0.17      -70.47     70.47 o
  -4  -1  17       84.87      182.82     65.96 o
  -3  -1  17      495.53      590.60    178.14 o
  -2  -1  17      550.05      439.20     81.09 o
  -1  -1  17      149.10      180.32     58.87 o
   0  -1  17       37.38       38.16     46.31 o
   1  -1  17       66.33       21.81     62.90 o
   2  -1  17       40.08       67.45     47.76 o
   3  -1  17      149.48      214.28     86.39 o
   4  -1  17      145.23      175.88     65.02 o
  -5   0  17      106.28       91.41     69.62 o
  -4   0  17        3.56        1.04     47.27 o
  -3   0  17        8.34      -31.20     42.52 o
  -2   0  17        2.27        9.63     47.31 o
  -1   0  17       28.83       25.27     61.37 o
   0   0  17        3.78      -24.83     52.65 o
   1   0  17      238.22      262.08     74.76 o
   2   0  17      360.75      211.17    131.79 o
   3   0  17      203.56      161.33     54.69 o
   4   0  17      129.94      134.04     60.69 o
  -5   1  17       21.05      -14.16     57.98 o
  -4   1  17        4.42      -29.68     47.38 o
  -3   1  17       11.80      -23.83     43.79 o
  -2   1  17       23.89       76.68     79.50 o
  -1   1  17       10.85      -48.84     48.84 o
   0   1  17       20.43      -21.71     62.15 o
   1   1  17       99.67       54.91     43.67 o
   2   1  17       11.08       26.28     43.86 o
   3   1  17      169.61      119.49     58.01 o
   4   1  17      137.31      175.84     61.14 o
  -5   2  17        5.59      -28.79     57.51 o
  -4   2  17       88.43      254.74     79.35 o
  -3   2  17      340.99      325.45     81.86 o
  -2   2  17       62.30       62.53     59.65 o
  -1   2  17       68.63       73.98     72.59 o
   0   2  17       23.11      -24.75     67.26 o
   1   2  17        4.25       -4.12     64.10 o
   2   2  17       33.81       97.45     56.19 o
   3   2  17        6.69       23.78     51.27 o
  -5   3  17      189.81       64.21    125.01 o
  -4   3  17      148.10       82.56     61.76 o
  -3   3  17       12.86      105.14     62.50 o
  -2   3  17       70.21       92.25     71.98 o
  -1   3  17      246.39      140.85     90.31 o
   0   3  17       77.81       86.15     91.61 o
   1   3  17       16.29       30.60     73.02 o
   2   3  17       10.80      -34.76     73.37 o
  -4   4  17       92.09       37.70     58.08 o
  -3   4  17      158.33       82.85     71.94 o
  -2   4  17       90.05       45.66     61.32 o
  -1   4  17      111.18      172.48    104.23 o
   0   4  17      217.98      164.07     94.08 o
   1   4  17      119.52      167.32    102.15 o
  -2   5  17      133.94      175.61    165.09 o
  -1   5  17       23.64      -22.32     86.20 o
  -2  -5  18        1.60       34.59     53.13 o
  -1  -5  18       33.07      103.97     91.53 o
   0  -5  18       31.05      123.12     84.59 o
   1  -5  18       34.82       25.57     91.87 o
  -3  -4  18       10.48       61.96     67.53 o
  -2  -4  18       82.57       61.04     49.09 o
  -1  -4  18        2.19       -4.33     70.68 o
   0  -4  18        5.93      -54.30     54.30 o
   1  -4  18       89.19      169.36     96.16 o
   2  -4  18      261.95      248.49    121.78 o
   3  -4  18      118.78       63.88     79.18 o
  -4  -3  18      226.96      140.28    109.95 o
  -3  -3  18       78.42      184.83    108.21 o
  -2  -3  18      127.25      147.33     65.39 o
  -1  -3  18       87.56       29.12     61.76 o
   0  -3  18        5.20       39.96     73.59 o
   1  -3  18      276.90      190.37     62.45 o
   2  -3  18      225.18      213.68     69.78 o
   3  -3  18        0.19      -43.85     43.85 o
  -4  -2  18       43.38       39.52     96.03 o
  -3  -2  18      194.74      -11.18     75.93 o
  -2  -2  18       26.88       56.47     79.83 o
  -1  -2  18        0.46       41.04     66.83 o
   0  -2  18        5.57       52.15     48.64 o
   1  -2  18      113.97       69.00     53.87 o
   2  -2  18       13.53        6.58     44.42 o
   3  -2  18        0.22       20.88     47.26 o
  -5  -1  18       17.89       55.60    103.71 o
  -4  -1  18       54.80       14.47     92.26 o
  -3  -1  18      335.26      268.70     89.47 o
  -2  -1  18      219.15      457.18     85.70 o
  -1  -1  18      836.62     1522.52    200.30 o
   0  -1  18      200.26      218.90     61.78 o
   1  -1  18       26.21       95.44     57.41 o
   2  -1  18       39.36       49.52     63.08 o
   3  -1  18        3.74      -40.50     40.50 o
  -5   0  18       40.96       12.80     59.25 o
  -4   0  18      150.79      300.65     82.40 o
  -3   0  18      327.17      239.87     92.91 o
  -2   0  18      145.95      126.86     64.21 o
  -1   0  18      158.86      204.90     90.05 o
   0   0  18       70.77       10.18     61.32 o
   1   0  18      195.11      331.93     72.11 o
   2   0  18       58.32       84.46     55.60 o
   3   0  18       25.47       79.98     51.89 o
  -5   1  18        2.57       27.30     58.71 o
  -4   1  18       25.93      -52.35     52.35 o
  -3   1  18      163.37      156.25     69.07 o
  -2   1  18       81.01       46.43     51.46 o
  -1   1  18       13.77       13.78     70.03 o
   0   1  18      177.03      285.24    104.88 o
   1   1  18      175.87      211.79     97.81 o
   2   1  18      109.20       92.44     88.34 o
   3   1  18       59.84       -1.61     58.74 o
  -5   2  18       23.41       19.52     70.61 o
  -4   2  18        5.06       84.65     66.84 o
  -3   2  18        2.05      -48.02     52.98 o
  -2   2  18        7.77      -34.05     53.67 o
  -1   2  18       93.92       66.91     78.66 o
   0   2  18      151.31      271.90    106.31 o
   1   2  18      211.38       55.77     72.89 o
   2   2  18       65.83      292.39    120.52 o
  -4   3  18       32.84       79.63     65.60 o
  -3   3  18       41.59       20.57     61.18 o
  -2   3  18       40.53       64.86    104.49 o
  -1   3  18        0.99       57.90     89.66 o
   0   3  18       23.90       92.52     90.31 o
   1   3  18       43.99       84.12     92.39 o
   2   3  18       12.96      -45.46     72.03 o
  -3   4  18       52.18       77.57     64.40 o
  -2   4  18       17.15      -32.35     56.98 o
  -1   4  18        6.36       33.76     92.22 o
   0   4  18       11.66       70.99     98.25 o
  -2  -4  19       20.13        2.47     62.06 o
  -1  -4  19       45.85       18.37     77.66 o
   0  -4  19      118.40      100.28     95.86 o
   1  -4  19       50.61      125.24    110.47 o
  -3  -3  19       18.69      -46.02     80.82 o
  -2  -3  19      114.26      201.68     73.59 o
  -1  -3  19      103.93      103.06     83.42 o
   0  -3  19       24.40       19.68     79.57 o
   1  -3  19        6.09      -32.29     46.79 o
   2  -3  19        0.49       15.83     51.36 o
  -4  -2  19       42.98      -55.95     90.57 o
  -3  -2  19       19.53      178.38     89.45 o
  -2  -2  19        3.28       48.49     85.81 o
  -1  -2  19       13.26       17.51     68.17 o
   0  -2  19        3.40       42.57     51.06 o
   1  -2  19        4.70        6.71     45.94 o
   2  -2  19        9.48       29.87     50.39 o
   3  -2  19       84.08       66.74     60.52 o
  -4  -1  19       11.98       45.29     93.87 o
  -3  -1  19        1.90      -25.68     54.06 o
  -2  -1  19       55.42       50.08     56.33 o
  -1  -1  19       17.60      150.25     95.99 o
   0  -1  19        1.05      -14.43     62.58 o
   1  -1  19       53.99      106.29     60.26 o
   2  -1  19       57.08       36.48     66.22 o
   3  -1  19        0.26       71.01     57.13 o
  -4   0  19      145.26        7.06     83.88 o
  -3   0  19      136.59       44.94     64.49 o
  -2   0  19      163.96      375.79     87.99 o
  -1   0  19       40.03        4.51     73.07 o
   0   0  19      169.78      204.72     92.83 o
   1   0  19        0.36       22.88     60.28 o
   2   0  19        2.81      -22.35     42.67 o
   3   0  19       27.22       88.21     61.00 o
  -4   1  19       11.41       79.78     65.94 o
  -3   1  19       93.03       -1.60     94.11 o
  -2   1  19       64.62       66.95     85.83 o
  -1   1  19      120.50      163.77     92.87 o
   0   1  19      248.91       91.09     79.78 o
   1   1  19       97.19       62.67     76.32 o
   2   1  19        2.90      -43.00     43.00 o
  -4   2  19       91.78      145.37     91.64 o
  -3   2  19       72.44       83.13     72.76 o
  -2   2  19       13.67       -1.00     77.05 o
  -1   2  19       11.66       19.76     80.74 o
   0   2  19       29.78       22.71     78.66 o
   1   2  19      133.31       56.38     95.47 o
   2   2  19       95.61      149.21     98.46 o
  -3   3  19      129.34      111.47     70.57 o
  -2   3  19      244.25      439.74    144.01 o
  -1   3  19       65.69      198.79    118.83 o
   0   3  19       23.00       76.84    101.45 o
   1   3  19       40.82       27.43     98.07 o
   0  -3  20      336.86      294.35    119.61 o
   1  -3  20      175.31      136.69    104.88 o
  -3  -2  20       22.16        9.66     93.61 o
  -1  -2  20       33.63      189.04     98.81 o
   0  -2  20       44.86        2.82     68.65 o
   1  -2  20        0.53       20.13     56.52 o
   2  -2  20       33.63      -10.10     54.08 o
  -3  -1  20      216.07      195.75     72.31 o
  -2  -1  20      121.33      118.61    102.28 o
  -1  -1  20       18.64       31.94     72.11 o
   0  -1  20        0.55       56.21     73.24 o
   1  -1  20       62.47       -6.72     49.15 o
   2  -1  20       48.35       21.94     57.83 o
  -3   0  20       16.01       73.45     66.05 o
  -2   0  20        7.07      -55.34     70.25 o
  -1   0  20       58.36       87.37     91.74 o
   0   0  20       62.78       78.09     85.98 o
   1   0  20       97.27       18.24     81.39 o
   2   0  20       66.22      211.47    110.55 o
  -3   1  20        5.29       -7.03     61.26 o
  -2   1  20       12.48      104.92     97.64 o
  -1   1  20        2.36      -72.37     72.37 o
   0   1  20        1.07        0.48     82.77 o
   1   1  20       38.58      167.54     93.56 o
  -3   2  20       15.12       71.76     77.50 o
  -2   2  20        9.82      -27.09     84.85 o
  -1   2  20       20.47       82.99     88.02 o
   0   2  20       16.20       59.46     93.87 o
   0  -2  21       22.62      -38.53     73.67 o
  -2  -1  21       61.63      -68.21     84.51 o
  -1  -1  21       13.46      -28.26     73.46 o
   0  -1  21       19.40      114.02     87.63 o
   1  -1  21       52.59       89.40     84.03 o
  -2   0  21      231.45      378.85    129.97 o
  -1   0  21      102.14       81.91     93.17 o
   0   0  21       43.14       85.29     91.83 o
  -2   1  21      152.27       -6.37     94.95 o
  -1   1  21      165.03      114.02    110.99 o
   0   1  21       71.25       67.43    102.75 o
 
